# Supplementary material for: Breast cancer patient-derived scaffolds enhance the understanding of PD-L1 regulation and T cell cytotoxicity
Source: Commun Biol. 2025 Apr 16;8:621. doi: 10.1038/s42003-025-08054-3 (PMC12003762; doi:10.1038/s42003-025-08054-3)
Supplement: Supplementary file 4 — Supplementary Data 1 [file 42003_2025_8054_MOESM4_ESM.xlsx]

## Sheet: Protein List
	P-value	FDR	MeanFC (high-low)	Protein	Summary
FBLN5	0.000118186	0.217935	-0.908392	Fibulin 5	Extracellular matrix protein containing an Arg-Gly-Asp (RGD) motif and calcium-binding EGF-like domains
VCAN	0.000288137	0.265662	-0.787825	Versican	Member of the aggrecan/versican proteoglycan family. The protein encoded is a large chondroitin sulfate proteoglycan and is a major component of the extracellular matrix. This protein is involved in cell adhesion, proliferation, proliferation, migration and angiogenesis and plays a central role in tissue morphogenesis and maintenance.
FHL1	0.000356038	0.218844	-0.691461	Four and a half LIM domains 1	Member of the four-and-a-half-LIM-only protein family. Family members contain two highly conserved, tandemly arranged, zinc finger domains with four highly conserved cysteines binding a zinc atom in each zinc finger.
MYH11	0.00104774	0.483007	-1.01236	Myosin heavy chain 11	Smooth muscle myosin belonging to the myosin heavy chain family. The gene product is a subunit of a hexameric protein that consists of two heavy chain subunits and two pairs of non-identical light chain subunits. It functions as a major contractile protein, converting chemical energy into mechanical energy through the hydrolysis of ATP.
CAV1	0.0010589	0.390524	-1.19921	Caveolin 1	The scaffolding protein encoded by this gene is the main component of the caveolae plasma membranes found in most cell types. The protein links integrin subunits to the tyrosine kinase FYN, an initiating step in coupling integrins to the Ras-ERK pathway and promoting cell cycle progression.
LTC4S	0.00121677	0.373955	-0.734346	Leukotriene C4 synthase	This gene encodes an enzyme that catalyzes the first step in the biosynthesis of cysteinyl leukotrienes, potent biological compounds derived from arachidonic acid. Leukotrienes have been implicated as mediators of anaphylaxis and inflammatory conditions such as human bronchial asthma.
LARS2	0.00159953	0.421362	0.617647	Leucyl-tRNA synthetase 2, mitochondrial	Class 1 aminoacyl-tRNA synthetase, mitochondrial leucyl-tRNA synthetase
GAK	0.00205766	0.47429	0.553759	Cyclin G associated kinase	Associates with cyclin G and CDK5. Cyclin G is a direct transcriptional target of the p53 tumor suppressor gene product and thus functions downstream of p53. GAK is an association partner of cyclin G and CDK5.
FBLN2	0.00205959	0.421986	-0.611476	Fibulin 2	Extracellular matrix protein, which belongs to the fibulin family. This protein binds various extracellular ligands and calcium.
AOC3	0.00208183	0.38389	-1.00209	Amine oxidase copper containing 3 (VAP1)	Member of the semicarbazide-sensitive amine oxidase family. Cell adhesion protein that participates in lymphocyte extravasation and recirculation by mediating the binding of lymphocytes to peripheral lymph node vascular endothelial cells in an L-selectin-independent fashion.
FBN1	0.00215033	0.360473	-0.902937
NUDT21	0.00216743	0.333062	0.438761
TIMP3	0.00242614	0.344139	-0.792071
SND1	0.00251	0.330603	0.520562
LTBP4	0.00254345	0.312675	-0.992857
XPO7	0.00264782	0.305161	0.470891
RAB2A	0.0026709	0.289714	0.482074
MFAP2	0.00282184	0.289082	-0.821765
TBC1D15	0.00289384	0.280855	0.573714
MNDA	0.00293822	0.270904	0.612718
WDR82	0.00296404	0.260271	0.584367
RAN	0.00299334	0.250896	0.634382
BCAM	0.00334292	0.268015	-1.12704
THBS4	0.0033705	0.258967	-0.867565
PLEK	0.00397807	0.293423	0.706562
PRPS2	0.0041227	0.292394	0.532256
PPP6R3	0.00428658	0.292757	0.522075
ATP5ME	0.0044097	0.29041	0.565087
CAB39	0.00443602	0.282069	0.556802
MFAP4	0.00452051	0.27786	-1.25885
DRG1	0.00458844	0.272938	0.585223
LAMA5	0.00493719	0.284506	-0.894714
LIPE	0.00500444	0.279642	-0.859389
PRPF4	0.0052275	0.283515	0.442411
VCL	0.00581731	0.306489	-0.552173
VAV1	0.0059464	0.304588	0.61787
PTPN6	0.00621853	0.309918	0.568458
VPS29	0.00634001	0.307657	0.476132
CACYBP	0.00670036	0.316807	0.620599
HNRNPH2	0.00672817	0.310169	0.717032
RPL32	0.0068442	0.307822	0.547196
EHD2	0.00695528	0.30537	-0.398502
CCT6A	0.00730611	0.313313	0.415136
TMED10	0.00788462	0.330437	0.455063
CYB5A	0.00795742	0.326077	0.847174
CASP14	0.0080278	0.32181	-0.735444
TGFB1I1	0.00826785	0.324381	-0.442064
EXOC6	0.00863373	0.331679	0.650329
MAGOH	0.0088021	0.331246	0.529957
MEGF6	0.00887148	0.32718	-0.806724
EIF4G2	0.00923934	0.334066	0.530305
ENO3	0.00924827	0.327958	0.846206
USP7	0.00950704	0.330773	0.369999
AP3M1	0.00987847	0.337331	0.38805
RAB31	0.00996713	0.334171	0.706864
PPIB	0.0101834	0.335325	0.490047
MYADM	0.0108234	0.350146	-0.692326
AARS2	0.0111036	0.353018	0.431698
RPS16	0.0111222	0.347616	0.375231
TNS1	0.0113329	0.348297	-0.384682
NSDHL	0.0114245	0.345357	0.478
UFL1	0.01145	0.340544	0.394103
NOMO2	0.0121099	0.354454	0.356873
GMPPB	0.0124043	0.357399	0.43267
ELN	0.0125361	0.35564	-0.932462
ABCF3	0.0125977	0.351972	0.455977
FAM98A	0.0126215	0.347375	0.397754
DAXX	0.0128136	0.347475	0.805614
NDUFS3	0.0129011	0.344778	0.488752
YARS1	0.0130833	0.34465	0.429917
EFEMP1	0.0132747	0.344767	-0.431163
RPL35A	0.0138283	0.354158	0.484151
PYCR2	0.0138338	0.349445	0.454345
COL1A1	0.0140762	0.350764	-0.850988
GSPT1	0.0141483	0.34786	0.64014
ARF4	0.014174	0.343905	0.390435
MLEC	0.0141862	0.339731	0.598424
RPLP0	0.0143894	0.34018	0.462236
ATP6V1C1	0.0144047	0.336232	0.415693
ATG7	0.0146359	0.337358	0.34316
EEF1A1	0.0146896	0.334416	0.45861
SERINC1	0.0147697	0.332137	-0.53541
BZW1	0.0151192	0.335902	0.509023
SPCS3	0.0152483	0.334736	0.812312
HYOU1	0.0155961	0.338344	0.530061
LAMB2	0.0156551	0.335674	-0.774186
RPL30	0.0157623	0.334089	0.326714
TNPO3	0.0157871	0.330811	0.448758
USP24	0.0159414	0.330291	0.322434
USP39	0.0162347	0.332632	0.611213
RAB32	0.0163866	0.332054	0.421105
COL3A1	0.0164789	0.330295	-0.944409
PARP1	0.0165262	0.32768	0.401475
DECR1	0.0165362	0.32439	0.413059
PLP2	0.0166698	0.323569	-0.613599
EIF3K	0.0168164	0.323016	0.432411
DUSP3	0.0169012	0.321297	0.459446
RFC2	0.0171126	0.321996	0.525604
DYNLL1	0.0172188	0.320721	0.459175
SHMT2	0.0173123	0.319239	0.528192
ARPC1B	0.0173871	0.317444	0.4216
NONO	0.017485	0.316101	0.470642
COL10A1	0.0177749	0.318222	-1.06802
UBA5	0.0179356	0.318012	0.760889
TYW1	0.0181083	0.318015	0.519712
ACLY	0.0181488	0.315721	0.611298
LTBP2	0.0182945	0.31528	-0.610084
GARS1	0.018478	0.315495	0.520365
LGALS8	0.0186126	0.314877	0.417079
BAG6	0.0187548	0.314398	0.361315
HNRNPH1	0.0188214	0.312673	0.61825
GAPVD1	0.0188434	0.310243	0.372708
ESD	0.0188934	0.308313	0.350169
ABCD3	0.0189169	0.305989	0.572592
KRT5	0.0193379	0.31008	-0.708162
LGALS3BP	0.0194595	0.309338	-0.78438
RPL3	0.0195476	0.308083	0.477278
ALDH2	0.0200881	0.31392	-0.433305
EFHD2	0.0205566	0.318542	0.488314
PRKAR1A	0.0206265	0.31696	0.540591
SCPEP1	0.0206695	0.314997	0.681338
SERPINE2	0.02075	0.313631	-0.506245
KRT9	0.0207623	0.311266	-0.717045
TNXB	0.0209222	0.311133	-0.650641
HNRNPH3	0.0211566	0.312102	0.48073
NPNT	0.0215345	0.315155	-0.571627
TRMT112	0.0215422	0.312786	0.517959
CPSF6	0.0221799	0.319529	0.358316
KRT10	0.0222581	0.31817	-0.674525
RACK1	0.0222687	0.315873	0.315637
HBD	0.0229328	0.322809	-0.594862
LPP	0.0229536	0.320654	-0.393819
MAN2C1	0.0231173	0.320514	-0.501939
GBP1	0.0231611	0.318724	0.810313
HSP90B1	0.0232018	0.31692	0.36519
CSDE1	0.0237477	0.321991	0.450093
CLCN7	0.0242021	0.325757	0.564681
MMS19	0.0243141	0.324892	0.309129
NCF4	0.0244824	0.324789	0.427539
IGFBP7	0.0246621	0.324836	-0.349823
PDIA5	0.0246678	0.322606	0.530615
PCNA	0.0250114	0.324796	0.473119
WDFY1	0.0254432	0.328093	0.339296
BAZ1B	0.025639	0.328321	0.443788
RRM1	0.0261282	0.332279	0.516824
NTMT1	0.0269671	0.340599	0.614116
VAC14	0.0269888	0.338554	0.306062
COPG1	0.027209	0.339009	0.384688
CKMT1	0.0273218	0.33813	0.818266
PFN1	0.0275873	0.33914	0.334495
ESYT1	0.0277307	0.338646	0.300762
STAT3	0.0277915	0.337155	0.443804
CD55	0.0278728	0.335931	-0.592821
GOLPH3	0.0279759	0.334984	0.65978
TWF2	0.0280749	0.334	0.377531
COL1A2	0.0283174	0.334726	-0.667621
RAB18	0.0286027	0.335945	0.406578
COL8A1	0.0286229	0.334055	-0.513399
ME2	0.0287779	0.333751	0.30238
PAK2	0.028924	0.333349	0.665725
HTATSF1	0.0289408	0.331471	0.556424
TRAF6	0.0291951	0.33232	0.300162
TCP1	0.029413	0.332746	0.312471
CKAP5	0.0295341	0.332078	0.321679
CCT5	0.0296217	0.331045	0.350737
HSPD1	0.029747	0.330442	0.411452
SERPINB12	0.0298079	0.329136	-0.614351
PYCR1	0.029904	0.328232	0.535502
EMC1	0.0299571	0.326869	0.366992
KRT2	0.0301512	0.327052	-0.609511
VPS4B	0.0304422	0.328277	0.39334
RNF213	0.0308489	0.330728	0.458531
PAIP1	0.0311582	0.332114	-0.397282
SUCLG1	0.0314638	0.333444	0.485057
ZMYM3	0.0319306	0.336458	0.590346
SRPX	0.0322275	0.337656	-0.470671
RANGAP1	0.032811	0.341827	0.555075
DNAJA2	0.0329369	0.341212	0.554099
COMP	0.0331681	0.341687	-0.624672
SUPV3L1	0.0335403	0.343601	0.332341
TARS1	0.0338204	0.344557	0.497519
DSC1	0.0340683	0.345176	-0.571847
PSMD14	0.0342181	0.344799	0.323669
ARHGDIA	0.0349921	0.350682	0.447624
COX7A2	0.0351183	0.350044	0.388351
PTPN12	0.0353218	0.35018	0.339876
MYO9B	0.0355346	0.350405	0.35979
MCU	0.0357408	0.350564	-0.358723
EIF4G1	0.0358646	0.349917	0.334727
RAB6A	0.0361453	0.350799	0.451269
HNRNPA3	0.0363149	0.3506	0.65325
MVP	0.036503	0.350581	-0.345454
IFI16	0.0365337	0.349058	0.423879
CTNNB1	0.0368852	0.3506	-0.415306
CSTA	0.0372001	0.351779	-0.566181
GMDS	0.0372105	0.350082	0.425413
GSK3B	0.0372383	0.348565	0.348867
THSD4	0.0373722	0.348052	-0.575526
PPP2R5D	0.0375764	0.348195	0.379832
GET3	0.0376075	0.346741	0.422348
PRKCD	0.0378125	0.346897	0.403691
CD74	0.0379334	0.346283	0.543774
NDUFV1	0.0384997	0.349721	0.364112
CALR	0.0388428	0.351109	0.469702
MTIF2	0.0388464	0.349428	0.753634
GCN1	0.0389658	0.348801	0.317269
LAMC1	0.0392065	0.34926	-0.607288
SNRPD3	0.0402233	0.356595	0.301497
ENDOD1	0.0404254	0.356672	-0.474457
CLPX	0.0406493	0.35694	0.476382
VWA8	0.0408168	0.356712	0.453516
GGCT	0.0411018	0.357508	-0.533112
GBF1	0.0415234	0.359479	0.290996
AMBP	0.0415873	0.358351	-0.816145
THEMIS2	0.0415893	0.356701	0.48327
LIG3	0.0420538	0.359015	0.566014
IL4I1	0.0421672	0.358324	0.568561
WARS1	0.0422117	0.357057	0.613399
SQOR	0.0424247	0.35722	0.410332
EIF2S3	0.0424419	0.355741	0.25846
VPS45	0.0424718	0.35438	0.337762
MMP19	0.0427778	0.355325	-0.523411
ARHGEF1	0.0429882	0.355472	0.387383
GNAI2	0.0433655	0.356991	0.280229
ZC3HAV1	0.0434561	0.356147	0.34461
TBCB	0.0435106	0.355015	0.428263
NFS1	0.0439038	0.356646	0.464333
ARL2	0.0440106	0.355946	0.361273
NSF	0.0440279	0.354531	0.353453
PRKRA	0.0444432	0.356319	0.360753
REEP5	0.0446816	0.356679	-0.644758
GSTK1	0.0451463	0.358835	0.518599
RPSA	0.0457185	0.361823	0.267644
PHGDH	0.0464875	0.366337	0.586269
RPS3	0.0467029	0.366469	0.264959
DYSF	0.0467592	0.365356	0.391234
GIT2	0.0475012	0.369588	0.413476
TSG101	0.0478593	0.370809	0.438742
PMPCB	0.0483484	0.373031	0.362637
COPB1	0.0487786	0.374783	0.290694
DDX23	0.049056	0.37535	0.299963
C1QA	0.0492359	0.37517	0.607572
CYP51A1	0.0492949	0.374073	0.429276
PLGRKT	0.0494953	0.374054	0.51399
NUDT2	0.0497079	0.374128	0.576491
CCZ1B	0.0497281	0.372759	0.364391
ATP5MK	0.0498652	0.372273	0.390121
