# Supplementary material for: Breast cancer patient-derived scaffolds enhance the understanding of PD-L1 regulation and T cell cytotoxicity
Source: Commun Biol. 2025 Apr 16;8:621. doi: 10.1038/s42003-025-08054-3 (PMC12003762; doi:10.1038/s42003-025-08054-3)
Supplement: Supplementary file 5 — Supplementary Data 2 [file 42003_2025_8054_MOESM5_ESM.xlsx]

## Sheet: Data Figure 2 & Supp Fig 1&3
Fig 2a and Supp Fig 1_Relative expression of PD-L1 and PD-L2 genes in MCF-7 and MDA-MB-231 cell lines growing inPDSs (log2-scale)						Fig 2b and 2c_PD-L1 expression in PDS MCF-7 classified by grade (Low/High) and cancer type (lobular/ductal)					Fig 2d_PDS MCF-7 classified by low/high PD-L1 expression and disease-free survival (0, no event; 1, event) and months till the event				Fig 2f and Supp Fig 3_Protein levels in cell-free PDS and PD-L1 mRNA levels induced in MCF-7 cancer cells growing on them
	MCF-7		MDA-MB-231			Low	High	Lobular	Ductal		DFS_Time_Months	Low	High		PDS	PD-L1 mRNA	CAV1	AOC3	FBLN5	VCAN	LTC4S	LARS2	GAK	FBLN2	FHL1	MYH11
PDS	PD-L1	PD-L2	PD-L1	PD-L2		-0.32	-0.3	-0.62	1.44		50	1			1	1.43958	0.534062	0.935083	1.13159	1.99023	0.821302	0.149259	-0.24127	0.913799	-1.00868	-1.76121
1	1.44		-0.9395	-0.31467		-0.62	-0.62	-0.74	-0.32		110	1			2	-0.317917	-1.09234	-1.11092	-0.62371	0.606916	-0.07552	0.800745	0.62293	-0.982791	0.0731347	-1.32193
2	-0.32		-0.8095	0.298667		1.32	0.91	-0.97	1.32		30	1			3	-0.622917	1.69153	1.96162	1.57773	0.823749	1.41034	-0.562772	-0.875672	1.29983	0.269033	-0.109359
3	-0.62		-0.907	-0.71467		0.28	0.92	-0.04	0.28		174	0			5	0.282083	0.462576	-1.39973	1.56511	1.17377	2.39561	0.353888	0.708408	0.878921	-0.174621	-0.592919
4	1.32					-0.74	0.15	-0.7	1.1		65				6	-0.740417	1.83066	0.642471	2.75104	2.09592	1.12102	-0.875672	-0.254978	0.451013	-0.136062	0.896853
5	0.28		-1.532	-0.74467		1.1	1.37	0.72	-0.3		177	0			7	1.10208	-3.08314	-2.63487	-0.37707	-0.490051	0.221568	0.90766	0.339137	-0.680382	-0.614845	-0.45799
6	-0.74		-0.967	-0.82133		0.87	0.77	0.97	0.87		1	1			8	-0.295417	-1.93236	-1.9771	-0.854649	-0.422752	0.108357	0.0086303	0.582074	0.183963	-0.50226	-0.913216
7	1.1		-1.282	-0.448		0.13	0.99	0.31	0.13		200	0			10	0.129583	-0.392137	-1.11716	1.6332	1.19787	0.662661	0.441483	-0.37146	-0.177882	-0.477944	0.392867
8	-0.3		-1.1695	-0.708		-0.97	1.43	0.11	0.68		156	0			11	-0.972917	-0.452057	-2.34373	0.312665	0.941858	0.511974	0.374066	-0.147202	0.515006	0.167358	-0.367732
9	0.87	2.88	-1.377	-0.10467		0.68	0.54	0.03	0.49		38	1			13	0.494583	-1.17788	-2.29336	0.209141	0.555816	0.481299	0.524064	0.27023	1.26003	0.171207	-0.304006
10	0.13		-1.2545	-1.47467		0.49	0.81	2.1	-0.62						14	-0.620417	-1.24127	-1.662	-0.422752	-0.788365	-0.352916	0.810649	0.725959	-1.64837	-0.744197	-0.0785637
11	-0.97		-0.582	0.052		-0.27	1.06	0.39	0.16		21				17	-0.272917	-2.67116	-2.94342	-0.915936	-0.145605	-0.263612	-0.512514	-0.232769	0.276199	-0.562772	-1.00868
12	0.68	2.73	-1.467	-0.44467		-0.04	1.34	0.41	-0.27		36	1			19	-0.0429167	-1.23107	-1.84684	-0.397828	1.1865	0.735522	0.0579701	-0.139236	0.395063	-0.962969	0.107018
13	0.49		-1.162	-0.968		1.19	0.76	0.71	0.72		66	1			23	-0.695417	1.30918	1.25217	0.493647	2.65099	0.655352	-1.00578	-0.951764	0.578214	-0.529073	-0.508403
14	-0.62		-1.1095	-0.63133		-0.7	1.36	0.76	-0.93		192	0			24	0.724583	1.83592	0.381837	1.12035	1.71326	1.73118	-0.0679388	-1.22432	0.905351	1.04824	4.49352
15	0.41		-0.527	-0.068		0.72	2.1	-0.31	0.91		192	0			26	0.719583	-0.621488	-1.33279	0.434028	1.419	1.48543	-0.479955	0.0285692	-0.187707	-0.152003	0.24732
16	0.16		-1.2145	-0.918		-0.93	1.02	0.11	0.92		145	0			30	0.969583	-0.510457	-1.64837	0.635058	-0.300448	0.910733	0.657183	0.525067	-0.678072	-0.913216	-1.21424
17	-0.27		-1.0145	-0.348		0.72	0.7	0.35	0.15		149	1			33	0.987083	-2.05289	-1.98279	-0.575615	-0.411195	-0.854649	0.687956	-0.0543923	-0.982791	-1.45799	-0.434403
18			-0.9295	-0.30133		0.97	-0.08	-0.26	1.37		190	0			34	1.43458	-2.05289	-1.69432	-0.646112	-0.046921	0.191563	-0.311148	-0.522841	-0.018878	-0.72738	0.648926
19	-0.04		-0.9795	-1.098		1.05	1.03		0.99		188	0			36	1.04708	-1.16488	-1.58641	-0.234465	-0.00868224	1.0635	0.755315	0.104337	0.194087	-1.40736	-0.813499
20			-1.0595	-0.518		0.35	0.88		1.43		187	0			37	0.352083	-0.281036	-0.736966	0.391768	0.540027	0.15056	-0.450084	-0.284546	0.358396	0.178874	1.5064
21	1.19	3.67				0.31	-0.06		0.54		104				39	1.05958	-2.73697	-2.81604	-1.17137	-0.115597	-0.562772	0.541019	0.263034	-0.99137	-0.232769	-2.67116
22	-0.12					-0.04	-0.09		0.35		113	1			40	0.309583	1.26484	1.20914	0.796598	2.39862	1.11437	-0.710756	-0.805913	0.0271541	0.191563	1.13553
23	-0.7		-1.1195	0.292		0.11	0.42		0.81		186	0			42	1.33708	-2.20423	-2.24469	-0.181149	0.324235	0.545968	0.411426	0.141433	0.0908534	-1.23107	-2.54793
24	0.72					0.03	0.17		1.06		95	0			43	0.757083	-2.24469	-1.73697	-0.341903	-0.68966	-0.805913	0.893751	0.449957	-0.263612	-1.93236	0.0676387
25	-0.93		-0.722	-0.26467		-0.35	0.76		0.76		119	0			44	0.114583	1.86433	1.43349	1.69377	2.34454	1.78073	-1.17137	-2.2723	0.953079	-0.529073	0.463622
26	0.72					0.84	0.83		-0.35		88	0			45	0.0295833	0.231432	0.535058	0.568519	0.49057	1.34255	0.601221	0.237564	-0.210897	1.20664	2.57459
27	0.91		-1.3295	-0.998		0.84	0.58		1.02		110				47	1.35708	-1.27579	-2.49818	-0.265345	0.045443	0.52306	-0.434403	-0.800877	-0.45799	-0.011588	-0.736966
28	0.92					0.39	1.04		0.7		184	0			49	2.09708	-2.06492	-2.14561	-0.597278	-0.713119	0.412511	1.70399	0.95977	-0.905088	-1.04394	-1.59946
29	0.15	3.545	-0.962	-0.748		-0.02	0.48		0.84		184	0			50	1.01708	-0.823677	-0.463947	0.164786	0.372952	-0.608232	1.02998	0.584963	0.724214	0.0328061	-1.17788
30	0.97					0.31	0.37		-0.08		65				55	1.03458	-0.599462	-1.75147	-0.698998	0.545968	-0.588574	-0.413115	-1.04394	0.175045	-0.979942	-0.0247367
31	1.37		-1.592	-0.978		0.5	0.63		1.03		21	1			56	-0.0154167	1.01935	0.129613	1.48954	1.33628	0.75873	-0.199255	-1.59074	0.10165	-0.957356	-0.632629
32	0.77		-0.6045	0.082		0.1	1.33		-0.02		141	1			57	0.314583	-0.296899	-0.459973	-0.422752	-0.134477	0.00144197	0.706641	0.650765	-0.816037	-0.547932	-1.17788
33	0.99		-1.5645	-0.69133		0.49	0.57		0.31		169	1			60	0.0995833	0.302173	0.0496308	2.16027	1.21412	0.889084	0.27739	-0.554273	-0.184425	0.21661	-0.77596
34	1.43		-0.5545	0.132		0.38	0.76		0.5		103	1			62	0.489583	0.879706	0.765535	0.443607	0.0922074	1.04334	0.219091	0.204141	0.326537	1.19912	1.49262
35	0.54		-1.037	-0.608		0.14	0.48		0.1		73				64	-0.0554167	0.231432	0.0100637	0.738119	0.925999	2.60621	-0.422752	-0.547932	0.839153	-1.20091	-0.409278
36	1.05		-1.382	-0.87133		0.41	-0.43		0.88		182	0			66	0.417083	0.0840643	-0.793357	0.984772	0.479231	1.00504	-0.982791	-1.60823	1.26243	-0.392137	-1.36587
37	0.35		-1.3795	-0.08133		0.78	0.9		0.49		77	1			68	0.172083	-0.0499049	-0.575615	-0.140826	0.16092	0.041243	-0.867752	-1.03801	-1.32916	2.52457	2.51954
38	0.81					0.51	0.42		0.38		78				70	0.412083	0.921436	0.9568	2.26903	2.29101	1.37407	-0.994241	-0.810966	1.31673	1.36737	1.80818
39	1.06		-1.097	-0.088		0.72	0.98		-0.06		48				75	-0.757917	1.23573	-0.913216	2.51702	1.72683	2.79888	-1.40354	-0.83908	2.68728	-0.246395	-0.915936
40	0.31		-0.8895	-0.13133		0.71			-0.09		148	1			76	0.757083	-1.191	-2.17137	-0.545824	0.134878	-0.440263	-0.541618	0.594549	0.461529	-0.488026	-2.18442
41	-0.04					-0.76			0.42		15	1			79	0.577083	-1.26882	-1.42275	-0.332789	0.815575	0.819668	-0.109359	-0.386468	0.288063	-0.360305	0.826193
42	1.34					0.77			0.14		38				80	0.857083	-1.22095	-2.57347	-1.18115	0.393965	0.534062	-0.318326	-0.345564	0.0813396	-1.84684	-2.12658
43	0.76		-0.9895	-0.39467		0.86			0.17		44				81	-0.307917	0.932817	0.477159	0.834307	0.680774	1.49211	-0.195946	-1.06794	0.0257376	-0.606035	-0.263612
44	0.11		-0.7745	-0.06133		-0.31			0.72		80	1			82	1.03958	-1.152	-1.42663	-0.21424	-0.520769	-1.23786	0.27858	0.303342	-0.666576	-0.392137	-1.37707
45	0.03	3.15	-1.012	-1.00467		1.04			-0.76		151	0			83	1.04208	-1.02621	-1.86775	0.396159	0.805705	0.327687	-0.21927	0.60027	0.0827026	-1.16165	0.0881416
46	-0.35	0.68	-1.1445	-0.25467		1.28			0.77		10	1			85	0.477083	-0.75877	-1.22095	-0.378944	0.535058	0.884403	-0.818579	-0.883635	0.286881	-0.606035	-1.0499
47	1.36					0.11			0.83		180	0			86	0.107083	0.0593553	0.468844	0.835924	0.167358	1.10635	-1.29336	-0.785875	1.02077	-0.367732	-1.09234
48	0.84		-1.187	-0.65133		0.35			0.58		180	0			88	0.367083	0.254594	-0.937878	2.15218	0.835116	1.26963	-0.537424	-0.630394	0.457332	-0.907793	-0.795859
49	2.1	3.28				0.53			0.86		180	0			90	1.32958	-0.42082	-1.12658	-0.42082	0.22404	0.771463	-0.152003	0.0285692	-0.260152	-1.40736	-0.846843
50	1.02		-0.9395	0.068667		-0.47			1.04		179	0			94	0.764583	-1.00289	-1.78588	-0.39973	0.221568	0.468844	-0.39973	-0.475936	0.263034	-1.11092	-0.680382
51	0.7	1.665				0.46			1.04		153	1			95	0.464583	-1.2109	-1.54793	0.463622	0.762136	0.360645	-0.321928	-0.204233	0.0426443	-1.08009	-0.514573
52	0.84		-1.0695	-1.63133		0.26			1.28		20				96	0.262083	0.0071955	-0.78339	1.41143	1.2558	1.84036	-0.349235	-0.957356	0.493647	-1.06492	-0.577767
53	-0.08		-1.2745	-0.27467		-0.26			0.37		70	1			97	0.479583	0.344828	1.30568	0.275007	0.669934	0.478195	-0.463947	-0.514573	0.560715	0.906891	0.463622
54	0.39		-1.612	-1.15467		-0.06			0.63		105				98	-0.427917	-0.0619024	-1.78588	-0.0694519	0.233888	1.76469	-0.841663	-0.741783	-0.545824	-0.621488	0.051024
55	1.03		-1.1495	-0.868		0.55			1.33		88	1			99	-0.257917	1.02715	0.132248	1.80074	1.90381	1.89608	-2.03505	-1.71786	1.21164	-0.347399	-0.373327
56	-0.02		-1.5195	-0.958		0.32			0.53		178	0			106	0.324583	-0.286304	-1.34373	1.7476	1.41143	0.151859	-0.448115	-1.32554	1.35389	-0.678072	0.721591
57	0.31		-0.977	-0.358		-0.03			-0.47		178	0			107	-0.0254167	1.00216	-1.32916	0.974529	1.5912	0.964214	-0.436354	-0.378944	2.04369	-0.694321	-1.40354
58	0.5	3.19	-1.0795	-0.97467		1.2			0.57		177	0			108	1.19958	0.953824	0.323082	1.14535	0.626673	1.12035	-0.467932	-0.652901	0.988412	-0.584241	-1.16488
59			-1.2445	-0.76133		0.01			0.76		177	0
60	0.1								0.26		9	1
61	0.88		-1.2995	-0.41467					0.48			0
62	0.49		-1.3395	-0.988					-0.43		80	1
63	0.38								-0.06		28	1
64	-0.06		-1.0445						0.55		60	0
65	-0.09		-1.462	-1.08133					0.9		108
66	0.42		-0.8895						0.42
67	0.14								-0.03		174	0
68	0.17		-0.772	0.508667					1.2		29	1
69			-1.2695						0.01		9	1
70	0.41								0.98		74
71	0.78		-1.072	-0.318							27	1
72	0.51		-1.0895	-1.378							15	1
73	0.72											1
74	0.71										27	1
75	-0.76		-1.3945	-0.82467							4	1
76	0.76		-1.267								53		1
77	0.77	2.055	-1.222	-0.22133							36		1
78	0.83	3.38	-0.822								104
79	0.58		-0.782	-0.34467							155		0
80	0.86	3.27	-0.6445	-1.14133							42		1
81	-0.31		-1.012	-1.098							192		0
82	1.04		-1.137	-1.168							22		1
83	1.04	2.6	-1.1095	-0.65133							155		0
84	1.28		-0.8045	-0.82467							31		1
85	0.48		-1.2045	-0.098							31		1
86	0.11		-0.9245	-0.31467							18
87	0.35		-0.9645	-0.43133							163		1
88	0.37		-1.0895	-0.55133							102		1
89	0.63		-1.2345	-0.62133							16		1
90	1.33		-0.7195	-0.738							29		1
91	0.53										37		1
92	-0.47		-1.2995	-0.80133							104		0
93	0.57										36		1
94	0.76		-1.052	-0.11467							5		1
95	0.46		-1.067	0.085333							19		1
96	0.26		-0.9595	-0.528							33
97	0.48		-1.047	-0.528							177		0
98	-0.43		-1.1645	-0.22133							67		0
99	-0.26		-1.3845	-1.22467							171		0
100											42		1
101	-0.06										152
102		3	-0.862	-0.29467
103	0.55		-0.7095	-0.458
104	0.9		-0.727	-0.22133
105	0.42		-0.717	-0.10467
106	0.32		-0.8295	-0.57467
107	-0.03
108	1.2		-1.0295	-0.678
109	0.01		-0.802	-0.168
110	0.98	3.235

## Sheet: Data Figure 3
Fig 3a_T cells expressing CD69, CD25 and PD-1 markers
CD4+ cells (Non-Activated T cells)									CD4+ CD69+ cells (Non-Activated T cells)									CD4+ CD25+ cells (Non-Activated T cells)									CD4+ PD1+ cells (Non-Activated T cells)
Batch 1				Batch 2					Batch 1				Batch 2					Batch 1				Batch 2					Batch 1				Batch 2
2D	2D + MCF7	PDS	PDS + MCF7	2D	2D + MCF7	PDS	PDS + MCF7		2D	2D + MCF7	PDS	PDS + MCF7	2D	2D + MCF7	PDS	PDS + MCF7		2D	2D + MCF7	PDS	PDS + MCF7	2D	2D + MCF7	PDS	PDS + MCF7		2D	2D + MCF7	PDS	PDS + MCF7	2D	2D + MCF7	PDS	PDS + MCF7
73.2	73.4	74.2	75.6333	80.4	71.1	78.7	72.7		0.23	0.17	0.1135	0.140667	0.099	0.6	0.073	0.093		1.33	0.94	1.085	1.07	2.28	4.23	1.74	2.9		5.39	8.22	4.365	7.07	22.2	21	20.6	21.3
75.3	76.8	74.75	72.8333			77.3	76.4		0.3	0.11	0.1255	0.16			0.16	0.13		0.85	0.73	1.01	0.963333			1.93	2.64		5	7.14	4.78	6.76			21.1	20.8
	74.7	74.75	74.1667			78.5	76.3			0.17	0.135	0.233333			0.091	0.11			1.21	1.325	0.723333			1.83	2.46			6.33	4.635	5.29333			20.9	19.6
		73.15	72.3			78.5	74.2				0.2	0.0843333			0.093	0.2				1.175	1.16333			1.98	2.72				5.015	6.56333			22.4	19.5
						77.8	74.9								0.15	0.19								1.65	2.17								21	21.5
CD4+ cells (Activated T cells)									CD4+ CD69+ cells (Activated T cells)									CD4+ CD25+ cells (Activated T cells)									CD4+ PD1+ cells (Activated T cells)
Mild				Strong					Mild				Strong					Mild				Strong					Mild				Strong
2D	2D + MCF7	PDS	PDS + MCF7	2D	2D + MCF7	PDS	PDS + MCF7		2D	2D + MCF7	PDS	PDS + MCF7	2D	2D + MCF7	PDS	PDS + MCF7		2D	2D + MCF7	PDS	PDS + MCF7	2D	2D + MCF7	PDS	PDS + MCF7		2D	2D + MCF7	PDS	PDS + MCF7	2D	2D + MCF7	PDS	PDS + MCF7
75.8	77.9	74.2	76.2667	69.8	66.5	69.8	64		8.6	9.26	9.865	8.96667	17.4	53	23.2	29.4		3.66	5	5.805	4.45667	85.9	79	85.7	81.9		8.58	9.68	6.855	8.66	29	42.5	46.7	52.3
76.2	78.5	76	74.0667			68.7	62.5		7.27	9.35	7.8	11.5633			24.9	37.5		3.27	4.68	3.685	5.48333			86.7	82.8		7.93	8.99	7.815	11.5367			47.5	52.8
	80.2	76.2	75.9333			70.1	65.6			8.91	8.21	10.7			20.6	29			4.27	4.445	4.47			85.1	83.2			9.09	7.34	9.17			41.8	50.1
		75.45	74.1333			70	63.6				8.6	9.74333			16.9	26.3				4.42	4.49667			85	81.3				6.9	10.6533			40.9	44.8
						69.7	64.1								27.5	26.8								86.5	82.1								51.8	52.7
CD8+ cells (Non-Activated T cells)									CD8+ CD69+ cells (Non-Activated T cells)									CD8+ CD25+ cells (Non-Activated T cells)									CD8+ PD1+ cells (Non-Activated T cells)
Batch 1				Batch 2					Batch 1				Batch 2					Batch 1				Batch 2					Batch 1				Batch 2
2D	2D + MCF7	PDS	PDS + MCF7	2D	2D + MCF7	PDS	PDS + MCF7		2D	2D + MCF7	PDS	PDS + MCF7	2D	2D + MCF7	PDS	PDS + MCF7		2D	2D + MCF7	PDS	PDS + MCF7	2D	2D + MCF7	PDS	PDS + MCF7		2D	2D + MCF7	PDS	PDS + MCF7	2D	2D + MCF7	PDS	PDS + MCF7
24	24.4	23.4	21.5	14.2	20.3	15.4	17.7		0.99	0.83	0.75	0.483333	0.75	5	0.84	1.52		0	0	0.1755	0	0.1	0.4	0.1	0		15	16.9	16.1	18.1667	35.3	27	28.5	29
22.2	20.5	21.75	24			16.7	15.1		0.93	1.1	1.045	0.256			0.59	1.85		0.093	0	0.165	0.06			0.27	0.72		12.7	20.9	16.9	17.7333			28.3	29.2
	23	22.3	23.2667			14.5	16			1.37	0.695	1.04667			0.59	1.21			0	0.358	0.0633333			0.33	0.37			20.3	14.9	14.7667			31.9	27.6
		24	24.7667			15	17.4				0.83	0.786667			0.68	1.53				0.19	0.082			0.42	0.18				15.1	18.2333			33.2	24.5
						15.7	15.4								0.55	1.42								0.4	0.35								30.1	28.9
CD8+ cells (Activated T cells)									CD8+ CD69+ cells (Activated T cells)									CD8+ CD25+ cells (Activated T cells)									CD8+ PD1+ cells (Activated T cells)
Mild				Strong					Mild				Strong					Mild				Strong					Mild				Strong
2D	2D + MCF7	PDS	PDS + MCF7	2D	2D + MCF7	PDS	PDS + MCF7		2D	2D + MCF7	PDS	PDS + MCF7	2D	2D + MCF7	PDS	PDS + MCF7		2D	2D + MCF7	PDS	PDS + MCF7	2D	2D + MCF7	PDS	PDS + MCF7		2D	2D + MCF7	PDS	PDS + MCF7	2D	2D + MCF7	PDS	PDS + MCF7
21.9	20	23.05	20.2	26.4	26.9	25	26.8		13.8	11.1	14.75	13.6	6.29	27.9	10.4	15.6		2.99	1.1	3.03	2.37667	92.4	83.1	91.9	89.9		23.6	23.1	22.25	23.1	9.06	21.2	22.2	26.5
20.1	19.6	21	22.3			26.4	28.2		10.1	11.2	12.95	16.3			10.3	26.9		2.46	0.88	2.43	2.80667			91.1	88.6		21.7	24.6	21.65	24.4667			21	26
	18	20.85	20.5			25	27.3			10.7	12.8	15.9667			9.1	14.9			1.09	2.305	3.10333			92.7	91.9			26.3	22	24.1			16.3	20.6
		21.8	21.9333			26.1	28.6				12.15	14.0333			6.43	12.7				2.655	3.48			92.7	90.9				21.9	24			14.9	20.3
						25	28.3								14.2	13.6								92.3	88.5								25.1	28.3
Fig 3b_IFNgamma (pg/mL)
2D cultures							PDS cultures
Non-Activated T cells	Mild Activated T cells	Strong Activated T cells	MCF7	MCF7 + Non-Activated T cells	MCF7 + Mild Activated T cells	MCF7 + Strong Activated T cells	MCF7	MCF7 + Non-Activated T cells	MCF7 + Mild Activated T cells	MCF7 + Strong Activated T cells
0	105.333	4613.67	3.66667	32	42	3988.67	0	10.3333	112	3830.33
0	82	3913.67	5.33333	22	18.6667	3980.33	-9.66667	0	88.6667	4205.33
28.6667			22	48.6667			17	15.3333	98.6667	4238.67
3.66667			20.3333	75.3333			13.6667	2	75.3333	3947
							5.33333	15.3333		3580.33
							-9.66667	5.33333
							13.6667	22
							12	152
							50.3333	12
Fig 3c_Granzyme B (pg/mL)
2D cultures							PDS cultures
Non-Activated T cells	Mild Activated T cells	Strong Activated T cells	MCF7	MCF7 + Non-Activated T cells	MCF7 + Mild Activated T cells	MCF7 + Strong Activated T cells	MCF7	MCF7 + Non-Activated T cells	MCF7 + Mild Activated T cells	MCF7 + Strong Activated T cells
0.042553	14.5106	888.553	0	0	11.5319	1280.47	0	0	22.1702	1231.96
0	10.2553	860.043	0	0	14.5106	1213.23	0	0	19.1915	1333.23
0.042553			0	0			0	3.02128	18.3404	1164.72
0			0	0			0	0	21.3192	1310.68
							0	0.042553		1277.06
							0	0.255319
							0	0.468085
							0	15.1489
							3.44681	13.4468

## Sheet: Data Figure 4
Fig 4a-d_Percentage of alive MCF-7/Luciferase cancer cells and PD-L1 gene expression.
% MCF-7/Luc alive (4a)					% MCF-7/Luc cells alive (4b)					PD-L1 expression (log2) (4c)							PD-L1 expression (log2) (4d)
2D MCF-7+Non-Activated T cells		PDS MCF-7+Non-Activated T cells			2D MCF-7+Actiavted T cells		PDS MCF-7+Actiavted T cells			2D MCF-7+Non-Activated T cells			PDS MCF-7+Non-Activated T cells				2D MCF-7+Actiavted T cells			PDS MCF-7+Actiavted T cells
48 hours	72 hours	48 hours	72 hours		Mild	Strong	Mild	Strong		Control w/o	48 hours	72 hours	Control w/o	48 hours	72 hours		Control	Mild	Strong	Control	Mild	Strong
105.562	93.7627	99.7385	57.7968		78.0354	6.67332	25.1334	34.2497		0.3625	-0.03972	1.75667	1.60828	1.65583	2.18667		0.48	4.82	8.14361	1.705	7.92833	8.09139
88.7473	57.5998	88.4378	59.0118		83.6502	5.97818	48.7536	17.774		-0.2975	-1.26639	1.50667	0.8075	1.7825	1.85889		0.125	4.46	7.63028	1.4475	7.87167	8.70361
90.8136	85.9989	82.6723	56.6412		80.3524	4.31803	44.8583	17.6085		0.445833	-0.25306	1.32333	1.10094	0.464722	2.00333		-0.605	4.36	8.69694	0.0275	8.12333	7.9125
96.0409	105.59	88.5171	137.128		158.894	2.3918	81.014	26.9827		-0.51083	2.26028	0.775	0.980278	1.52139	1.98333		1.12667	2.32333	7.20361	3.99	7.76833	8.33694
96.6607	118.073	60.1766	89.3011		117.014	3.30296	53.0423	17.5404		-0.37889	2.57694	0.815	1.19806	1.41917	2.74		0.09	1.68333	8.20694	2.14667	4.275	8.24694
109.175	101.228	56.0885	47.8525		159.26	2.84738	87.5808	38.8045		0.644444	2.77361	0.48	0.587778	3.57583	2.615		-1.21667	2.64667	8.50694	1.60828		7.63806
85.911	103.294	207.888	77.5582			3.02487	66.8601	39.687		-0.26556	0.471111	-0.09833	0.980944	2.59361	2.27		0.3625		8.03111	0.8075		7.20028
105.602	87.4926	156.973	110.989			2.52769		45.0117		0.106667	1.08111	-0.395	1.34028	2.1425	2.915		-0.2975		7.80444	1.10094		6.84583
98.7547		108.316				0.954079		48.1513		-0.25667	1.41111	0.111667	0.426389	2.60583	1.09		0.445833		8.05778	0.980278		6.9425
		58.5426						33.0095		0.15			0.804278	2.86028			-0.51083			1.19806		6.08028
		72.1719						17.9895		-0.345			1.00111	1.83222			-0.37889			0.587778		7.14889
		60.7436						24.9534		1.69			2.08	1.85444			0.644444			0.980944		7.73222
		51.9864						5.72187		0.265			1.64778	1.78667			-0.26556			1.34028		7.64889
										-0.025			1.07222							0.426389
										0.025			0.45							0.804278
													0.131111							1.00111
													1.19833							2.08
													1.9925							1.64778
													0.9475
													2.805
													2.3625
													0.155
Statistics Fig. 4a-d
Unpaired t test, two-tailed
% MCF-7/Luc alive (4a)						PD-L1 expression (log2) (4c)
	t	df	p-value				t	df	p-value
2D MCF-7 Non-activated T cells 48 vs 72 hours	0.5715	16	0.5756			2D MCF-7 Non-activated T cells Control w/o vs 48 hours	2.239	22	0.0356
PDS MCF-7 Non-activated T cells 48 vs 72 hours	0.6379	22	0.5302			2D MCF-7 Non-activated T cells Control w/o vs 72 hours	2.226	22	0.0366
2D vs PDS MCF-7 Non-activated T cells 48 hours	0.3758	20	0.711			2D MCF-7 Non-activated T cells 48 vs 72 hours	0.5795	16	0.5703
2D vs PDS MCF-7 Non-activated T cells 72 hours	1.163	18	0.2602			PDS MCF-7 Non-activated T cells Control w/o vs 48 hours	3.332	33	0.0021
						PDS MCF-7 Non-activated T cells Control w/o vs 72 hours	3.931	29	0.0005
% MCF-7/Luc alive (4b)						PDS MCF-7 Non-activated T cells 48 vs 72 hours	0.5917	20	0.5607
	t	df	p-value
2D MCF-7 Activated T cells Mild vs Strong	8.671	13	<0.0001			PD-L1 expression (log2) (4d)
PDS MCF-7 Activated T cells Mild vs Strong	3.912	18	0.001				t	df	p-value
2D vs PDS MCF-7 Activated T cells Mild	3.219	11	0.0082			2D MCF-7 Activated T cells Control w/o vs Mild	7.715	17	<0.0001
2D vs PDS MCF-7 Activated T cells Strong	5.746	20	<0.0001			2D MCF-7 Activated T cells Control w/o vs Strong	33.03	20	<0.0001
						2D MCF-7 Activated T cells Mild vs Strong	9.889	13	<0.0001
						PDS MCF-7 Activated T cells Control w/o vs Mild	11	21	<0.0001
						PDS MCF-7 Activated T cells Control w/o vs Strong	21.29	29	<0.0001
						PDS MCF-7 Activated T cells Mild vs Strong	0.7128	16	0.4862
Fig 4f & 4g_PD-L1 expression in PDS co-cultures with T cells (Non-Activated or Strong Activated) and % MCF-7 viable cells
		PD-L1 expression
PDS	% MCF-7/Luc cells alive	Non-Activated T cells	Activated T cells
1	34	1.656	8.091
2	18	1.783	8.704
3	18	0.465	7.913
4	27	1.521	8.337
5	18	1.419	8.247
6	39	3.576	7.638
7	40	2.594	7.2
8	45	2.143	6.846
9	48	2.606	6.943
10	33	2.86	6.08
11	18	1.832	7.149
12	25	1.854	7.732
13	6	1.787	7.649

## Sheet: Data Figure 5
Fig 5a_Gene expression in PDS cultured with MCF-7 without or with T cells																			Fig 5b & 5c_Viability and gene expression in PDS cultured with MCF-7 and Strong Activated T cells
SAMPLES	ESR1	CD24	SOX2	NANOG	POU5F1	NEAT1	TWIST	VIM2	SNAI1	FOSL1	CCNB2	ERBB2	ABCG2	CD44	CASP9	Activation			PDS	Viability (+T cells)	%Ki67 IHC tumor	PD-L1 (0)	PD-L1 (+T cells)	ESR1 (0)	ESR1 (+T cells)	CD24 (0)	CD24 (+T cells)	CDH1 (0)	CDH1 (+T cells)	SOX2 (0)	SOX2 (+T cells)	NANOG (0)	NANOG (+T cells)	POU5F1 (0)	POU5F1 (+T cells)	NEAT1 (0)	NEAT1 (+T cells)	CDH2 (0)	CDH2 (+T cells)	TWIST (0)	TWIST (+T cells)	VIM2 (0)	VIM2 (+T cells)	SNAI1 (0)	SNAI1 (+T cells)	SNAI2 (0)	SNAI2 (+T cells)	FOSL1 (0)	FOSL1 (+T cells)
PDS MCF-7_1.1	0.618333	-0.575	1.59167	3.84833	1.70167	1.70833	-0.115	1.025	-2.77167	0.551667	0.0283333	0.941667	1.32167	0.965	0.601667	Mild			PDS1	34		1.608	8.091	0	-3.414	-0.665	-1.954	0.433	-0.206	-0.446	-0.133	1.756	3.465	1.473	1.875	1.291	1.577	1.871	2.968	1.157	1.576	1.348	3.703	1.31	1.999	0.15	-1.154	1.281	2.89
PDS MCF-7_1.2	0.688333	-0.375	1.06167	3.93833	2.11167	2.24833	-0.175	1.055	3.44833	0.371667	-0.161667	0.851667	0.351667	0.775	0.271667	Mild			PDS2	18	24	0.807	8.704	-0.093	-3.539	-0.765	-1.846	0.282	-0.231	-0.704	-0.325	1.799	3.633	1.413	1.857	1.419	1.835	2.226	2.517	1.26	1.078	1.576	3.458	1.292	1.888	0.35	-0.493	1.571	3.002
PDS MCF-7_1.3	-0.211667	-1.51833	0.481667	0.325	1.035	1.09167	-0.158333	2.44167	4.42167	0.735	-0.211667	0.521667	0.695	-0.455	0.485	Mild			PDS3	18	95	1.101	7.913	-0.695	-4.224	-1.1	-2.328	-0.07	-0.429	-0.728	-0.607	1.499	2.518	1.273	1.052	1.091	0.743	3.451	3.178	2.085	1.326	2.781	3.74	1.04	1.579	1.038	0.346	1.296	3.077
PDS MCF-7_1.4	-0.0916667	-2.50833	1.28167	0.965	0.755	0.721667	0.361667	2.81167	4.20167	0.985	0.208333	0.581667	-0.445	-0.195	0.935	Mild			PDS4	27	11	0.98	8.337	-0.418	-4.178	-0.606	-2.188	0.128	-0.553	-0.373	-1.447	0.658	2.395	0.328	1.202	0.291	0.677	1.986	0.485	0.908	-0.844	1.406	3.99	1.138	1.179	0.442	-3.251	1.026	2.927
PDS MCF-7_2.1	0.853333	-0.66	1.18667	2.66333	1.56667	1.55333	-0.34	0.79	5.22333	0.896667	-0.546667	1.13667	-10.6833	0.76	0.476667	Mild			PDS5	18	44	1.198	8.247	-0.193	-3.649	-0.597	-1.829	0.136	-0.168	-0.505	-0.312	1.367	2.89	1.46	1.7	0.958	1.708	1.593	2.03	0.323	0.554	1.152	3.908	1.184	1.908	-0.023	-1.033	1.142	2.768
PDS MCF-7_2.2	0.723333	-0.7	1.01667	3.21333	2.00667	2.09333	-1.06	1.26	7.25333	1.43667	-0.496667	1.02667	1.44667	0.32	1.13667	Mild			PDS6	39	20	0.588	7.638	-0.453	-3.538	-0.952	-2.421	0.221	-0.509	0.068	-0.18	0.447	2.752	0.787	1.972	1.293	2.127	2.73	3.265	1.738	2.159	2.428	3.92	1.426	2.246	0.106	0.396	1.148	2.52
PDS MCF-7_2.3	-0.0916667	-1.59833	1.37167	2.155	1.095	-0.148333	-0.0183333	2.90167	3.30167	0.725	-0.211667	0.191667	0.955	-0.025	0.735	Mild			PDS7	40	21	0.981	7.2	-0.803	-4.253	-1.022	-2.743	0.048	-0.758	-0.097	-0.702	0.815	2.233	0.575	1.473	0.705	1.728	3.468	3.363	2.284	1.831	3.225	4.375	1.593	1.781	0.971	0.118	1.53	2.412
PDS MCF-7_2.4	-0.496667	-2.20333	0.786667	0.2	0.75	0.906667	-0.433333	1.85667	3.75667	1.82	-0.166667	0.206667	0.49	-0.12	-0.4	Mild			PDS8	45	28	1.34	6.846	-0.788	-4.384	-1.203	-3.268	-0.301	-1.379	-0.216	-0.727	1.023	2.512	0.736	1.352	0.858	1.633	3.594	3.675	2.415	2.583	3.154	4.35	1.278	1.853	1.007	1.133	1.576	2.887
PDS MCF-7_3.1	0.818333	-0.365	0.721667	2.89833	1.69167	1.75833	-0.515	1.555	5.33833	1.22167	-0.801667	1.10167	2.00167	0.855	0.881667	Mild			PDS9	48	21	0.426	6.943	-0.471	-4.864	-0.895	-3.318	0.164	-1.333	-0.015	-0.787	0.87	2.395	0.063	1.085	0.593	1.283	2.972	3.418	2.168	2.056	2.96	4.23	1.296	1.666	0.754	0.886	1.432	2.403
PDS MCF-7_3.2	1.35333	-0.36	0.896667	3.22333	2.65667	2.58333	-0.27	-0.29	6.56333	1.75667	-1.33667	1.74667	2.95667	0.94	1.36667	Mild			PDS10	33	48	0.804	6.08	-1.503	-4.608	-1.594	-3.228	-1.097	-1.846	-0.495	-0.86	1.195	1.952	0.828	1.142	1.278	1.72	4.137	4.078	2.694	2.869	3.52	4.13	1.254	1.666	1.008	1.206	1.637	2.297
PDS MCF-7_3.3	-0.646667	-2.37333	1.14667	1.86	1.03	0.576667	0.156667	2.25667	3.71667	0.6	0.413333	0.356667	1.23	0.05	0.48	Mild			PDS11	18	28	1.001	7.149	-0.762	-5.814	-1.278	-3.984			-0.346	-0.294	1.004	1.416	0.294	0.396	0.791	0.289			1.661	0.642	1.758	3.829	0.158				1.378	3.379
PDS MCF-7_3.4	-0.181667	-1.57833	0.821667	1.315	1.085	0.821667	0.151667	2.21167	4.95167	1.635	-0.241667	0.711667	1.755	0.265	0.625	Mild			PDS12	25	21	2.08	7.732	-0.65	-6.068	-1.08	-3.578			-0.04	-0.458	1.483	2.232	0.293	0.062	0.523	0.236			1.657	1.806	1.983	3.672	0.02				1.637	3.186
PDS MCF-7_4.1	0.448333	-0.855	0.661667	2.27833	1.71167	1.75833	0.155	-0.565	7.40833	2.01167	-0.601667	1.48167	1.95167	0.675	1.47167	Mild			PDS13	6	92	1.648	7.649	-1.442	-6.014	-1.645	-3.804			0.351	0.076	1.558	1.309	0.308	-0.294	0.914	-0.164			2.014	0.929	2.788	3.452	-0.019				1.908	3.076
PDS MCF-7_4.2	1.11833	-0.755	1.53167	3.52833	1.89167	1.53833	-1.195	1.595	7.49833	2.25167	-0.621667	1.88167	2.31167	0.455	1.05167	Mild
PDS MCF-7_4.3	-0.601667	-1.89833	1.30167	3.765	1.345	1.27167	-0.998333	3.41167	6.34167	3.265	0.328333	1.80167	0.835	3.955	1.955	Mild
PDS MCF-7_4.4	-0.206667	-2.45333	2.36667	4.05	0.61	-0.153333	2.03667	2.64667	4.79667	0.71	-0.156667	0.846667	1.2	0.38	0.68	Mild
PDS MCF-7_5.1	-0.823333	-0.518333	0.566667	-1.02333	-0.268333	-0.438333	-0.348333	2.38667	2.59167	1.43667	0.706667	0.0816667	0.336667	-0.178333	0.136667	Mild
PDS MCF-7_5.2	-0.836667	-0.531667	0.643333	-0.196667	0.228333	0.158333	-0.461667	-0.0666667	2.82833	1.92333	0.433333	0.188333	0.493333	-0.161667	0.153333	Mild
PDS MCF-7_5.3	-0.373333	0.233333	0.103333	-0.263333	-1.23667	-0.303333	-1.96333	-1.19333	1.93667	2.29333	-1.46667	0.586667	0.536667	0.966667	2.72333	Mild
PDS MCF-7_5.4	-0.37	0.396667	0.936667	1.25	0.226667	0.66	-0.24	-1.39	1.59	2.98667	-0.943333	-0.43	1.31	1.29	-0.323333	Mild
PDS MCF-7 Non-Activated T cells_1.1	-0.0216667	-1.55833	1.30167	1.045	1.315	1.30167	0.471667	5.95167	4.55167	0.815	0.508333	0.791667	0.875	-0.065	0.145	Mild
PDS MCF-7 Non-Activated T cells_1.2	-0.411667	-1.94833	1.04167	2.845	1.555	1.16167	-0.658333	6.31167	4.66167	1.515	-0.251667	0.871667	0.655	0.315	0.555	Mild
PDS MCF-7 Non-Activated T cells_1.3	-0.321667	-2.28833	0.931667	2.365	1.515	0.901667	-0.238333	6.83167	4.30167	1.335	-0.311667	0.221667	0.895	0.075	0.725	Mild
PDS MCF-7 Non-Activated T cells_2.1	0.0583333	-1.92833	0.871667	1.975	1.365	0.771667	-0.528333	5.56167	4.45167	1.425	-0.161667	0.161667	1.025	0.035	0.225	Mild
PDS MCF-7 Non-Activated T cells_2.2	-0.416667	-2.39333	0.906667	1.75	0.63	1.26667	1.07667	7.12667	5.19667	1.64	0.653333	1.04667	0.25	0.71	0.63	Mild
PDS MCF-7 Non-Activated T cells_2.3	-0.276667	-1.68333	1.07667	1.56	2.22	1.20667	-1.74333	7.59667	5.20667	1.77	0.283333	0.576667	1.46	1.02	1.12	Mild
PDS MCF-7 Non-Activated T cells_3.1	-0.811667	-2.75833	1.90167	2.165	1.185	0.811667	-0.0283333	4.54167	4.30167	0.865	0.118333	1.36167	1.205	0.315	0.495	Mild
PDS MCF-7 Non-Activated T cells_3.2	-0.476667	-1.66333	0.226667	0.82	1.04	0.826667	-2.21333	5.97667	4.89667	1.73	-0.0166667	0.696667	2.59	0.27	1.12	Mild
PDS MCF-7 Non-Activated T cells_3.3	-0.616667	-2.83333	1.05667	0.43	1.16	0.166667	-0.223333	6.39667	4.74667	1.34	0.453333	1.43667	1.2	0.08	1.98	Mild
PDS MCF-7 Non-Activated T cells_4.1	0.0783333	-1.52833	-0.168333	2.245	-2.505	0.261667	1.12167	0.431667	-0.0883333	2.535	0.458333	0.701667	1.495	0.925	0.445	Mild
PDS MCF-7 Non-Activated T cells_4.2	-0.541667	-2.17833	1.93167	2.495	0.465	-0.988333	1.73167	4.24167	4.15167	0.465	-0.201667	0.171667	0.935	0.125	0.815	Mild
PDS MCF-7 Non-Activated T cells_4.3	0.263333	-2.17333	-0.623333	3.2	1.91	0.536667	1.21667	-0.273333	-0.143333	2.32	0.343333	0.886667	1.34	0.84	1.14	Mild
PDS MCF-7 Non-Activated T cells_5.1	-0.706667	-0.541667	0.603333	-0.436667	-0.0516667	-0.291667	-0.581667	0.693333	2.21833	0.933333	0.683333	0.158333	-0.0166667	0.0883333	0.0733333	Mild
PDS MCF-7 Non-Activated T cells_5.2	-0.683333	-0.748333	0.296667	-0.903333	0.321667	0.431667	-1.30833	0.686667	2.55167	1.68667	0.146667	0.391667	1.07667	0.211667	0.226667	Mild
PDS MCF-7 Mild Activated T cells_1.1	0.488333	-0.755	1.67167	2.16833	2.31167	1.63833	0.055	5.445	6.02833	0.861667	-0.221667	1.06167	-9.20833	1.035	0.141667	Mild
PDS MCF-7 Mild Activated T cells_1.2	-0.291667	-0.755	1.66167	4.41833	2.07167	2.21833	-1.095	4.745	5.70833	0.171667	-0.871667	0.891667	0.671667	0.875	0.641667	Mild
PDS MCF-7 Mild Activated T cells_1.3	1.02833	-0.595	1.91167	3.54833	2.28167	1.97833	-0.645	5.515	5.85833	-0.268333	-1.07167	0.821667	-9.53833	0.965	0.0216667	Mild
PDS MCF-7 Mild Activated T cells_2.1	1.31333	-0.45	2.10667	3.50333	1.06667	1.67333	-0.06	4.95	6.93333	1.19667	-1.06667	1.60667	-8.40333	1.14	1.38667	Mild
PDS MCF-7 Mild Activated T cells_2.2	0.643333	-0.88	1.71667	3.08333	1.15667	2.19333	-1.93	7.91	7.33333	1.76667	-0.0666667	1.35667	1.78667	1.14	-0.543333	Mild
PDS MCF-7 Mild Activated T cells_2.3	0.663333	-0.75	1.36667	2.75333	1.06667	1.36333	0.49	7.33	5.65333	1.42667	-0.276667	1.04667	-9.49333	1.16	1.04667	Mild
PDS MCF-7 Mild Activated T cells_3.1	0.513333	-0.35	2.04667	3.79333	1.49667	2.49333	-2.29	6.84	7.26333	1.93667	0.313333	1.37667	1.58667	1.64	0.956667	Mild
PDS MCF-7 Mild Activated T cells_3.2	0.303333	-1.09	0.896667	3.44333	1.85667	1.42333	-1.05	6.15	6.27333	0.906667	-0.526667	1.22667	1.56667	1.34	0.966667	Mild
PDS MCF-7 Mild Activated T cells_3.3	0.573333	-0.88	0.486667	2.16333	1.32667	1.64333	-2.32	6.34	6.52333	1.44667	-1.06667	0.816667	1.47667	0.97	-0.883333	Mild
PDS MCF-7 Mild Activated T cells_4.1	0.363333	-1.34	1.23667	2.12333	0.656667	1.21333	-0.62	7.22	6.11333	2.00667	-0.0666667	0.976667	1.14667	0.68	0.616667	Mild
PDS MCF-7 Mild Activated T cells_4.2	0.458333	-1.045	1.16167	2.67833	1.97167	1.80833	0.355	7.445	7.01833	2.14167	-0.421667	1.59167	1.19167	3.055	1.61167	Mild
PDS MCF-7 Mild Activated T cells_4.3	0.723333	-0.99	0.106667	4.57333	1.74667	1.70333	-0.83	8.43	7.48333	2.27667	0.373333	1.88667	-0.0333333	1.62	-1.17333	Mild
PDS MCF-7 Mild Activated T cells_5.1	-0.316667	0.19	1.12	1.03333	0.49	0.983333	-0.906667	1.39333	1.73333	3.04	-1.04	0.633333	0.993333	1.12333	-0.29	Mild
PDS MCF-7 Mild Activated T cells_5.2	-0.47	0.396667	1.20667	0.75	0.286667	0.85	-0.57	2.05	2.25	3.03667	-0.983333	0.71	1.14	1.14	-0.00333333	Mild
PDS MCF-7_6.1	0.1725	-0.380833	-0.166667	1.93833	2.12833	1.43333	1.5325	1.26667	1.70917	1.05333	-1.195	1.275	0.728333	0.62	0.254167	Strong
PDS MCF-7_6.2	-0.7825	-0.885833	-1.13167	2.27333	1.83333	1.89833	0.9075	1.51167	1.53417	0.638333	-1.16	0.81	0.213333	0.375	0.249167	Strong
PDS MCF-7_6.3	-0.0425	-0.775833	0.598333	1.31333	1.86333	1.47833	1.5775	1.78167	1.61417	0.378333	-0.98	1.41	-0.0666667	0.655	0.549167	Strong
PDS MCF-7_6.4	0.3725	-0.610833	-0.516667	1.62833	0.588333	0.653333	0.3725	0.796667	0.589167	2.11333	-1.325	0.285	0.528333	0.95	0.364167	Strong
PDS MCF-7_6.5	0.7075	-0.765833	-0.641667	2.35333	1.35333	1.42833	1.8075	1.77167	1.42417	1.77833	-0.41	0.63	0.753333	0.955	0.539167	Strong
PDS MCF-7_6.6	-0.4275	-0.570833	-0.816667	1.02833	1.06833	0.853333	0.7425	0.956667	0.989167	1.72333	-0.355	0.205	0.748333	0.44	-0.00583333	Strong
PDS MCF-7_7.1	0.0375	-1.39583	-1.22167	2.11333	1.64333	1.36833	1.3775	1.51167	0.984167	0.868333	-1.39	1.41	0.183333	-0.085	0.319167	Strong
PDS MCF-7_7.2	0.3375	-0.625833	-0.781667	2.63333	2.87333	2.44833	1.3475	1.47167	1.60417	1.73833	-1.32	0.67	0.673333	0.795	0.799167	Strong
PDS MCF-7_7.3	0.1425	-0.920833	-0.796667	2.13833	1.85833	1.71333	1.4325	1.44667	1.30917	1.80333	-1.245	0.415	0.518333	0.52	0.154167	Strong
PDS MCF-7_7.4	0.1425	-0.240833	-0.186667	1.12833	0.488333	0.393333	1.0325	1.52667	1.32917	1.68333	-0.315	0.355	0.0283333	0.87	0.344167	Strong
PDS MCF-7_7.5	-1.1825	-0.675833	-0.751667	1.36333	0.283333	1.06833	0.9375	1.77167	1.10417	1.78833	-0.55	-0.07	0.393333	0.365	0.309167	Strong
PDS MCF-7_7.6	-0.0375	-0.730833	-0.486667	1.41833	1.32833	1.52333	1.4325	1.72667	1.41917	1.54333	-0.915	0.675	-0.0616667	0.36	0.324167	Strong
PDS MCF-7_8.1	-0.5425	-1.41583	-0.801667	1.68333	1.81333	1.57833	2.8075	2.96167	0.914167	1.27833	-0.77	0.72	0.283333	-0.195	0.959167	Strong
PDS MCF-7_8.2	-0.6375	-1.01083	-0.946667	2.60833	2.14833	1.65333	2.0125	3.00667	1.68917	0.593333	-0.815	0.895	0.0183333	0.28	1.46417	Strong
PDS MCF-7_8.3	-0.8625	-1.14583	-0.761667	0.953333	0.773333	1.04833	2.5975	2.81167	0.254167	0.688333	-0.9	0.1	-0.276667	-0.215	0.279167	Strong
PDS MCF-7_8.4	-0.9125	-1.07583	-0.981667	1.46333	0.833333	0.728333	1.8975	2.95167	0.894167	1.69833	-0.89	0.25	0.173333	-0.035	0.969167	Strong
PDS MCF-7_8.5	-0.2775	-0.890833	-0.246667	0.768333	0.818333	0.843333	1.6925	2.17667	1.20917	1.80333	-0.755	0.695	-0.171667	-0.06	0.504167	Strong
PDS MCF-7_8.6	-0.9375	-1.06083	-0.626667	1.51833	1.24833	0.693333	1.5025	2.77667	1.27917	1.71333	-0.735	0.195	-0.101667	0.13	0.214167	Strong
PDS MCF-7_9.1	-0.1025	-0.535833	-0.721667	1.31333	0.593333	0.0983333	0.5175	0.721667	0.784167	0.138333	-1.13	0.42	-0.226667	0.565	-0.300833	Strong
PDS MCF-7_9.2	-0.7925	-0.885833	-0.431667	2.47333	1.16333	1.42833	1.6075	2.19167	1.56417	0.788333	-0.74	0.78	0.293333	0.565	0.579167	Strong
PDS MCF-7_9.3	-0.5575	-1.01083	-0.136667	0.878333	0.0383333	0.703333	2.8625	2.88667	1.29917	1.04333	-0.405	0.565	-0.271667	0.41	0.284167	Strong
PDS MCF-7_9.4	-0.5025	-0.365833	-0.0716667	0.363333	0.243333	-0.0416667	-0.2425	0.561667	0.754167	1.73833	-0.7	0.22	0.233333	0.485	-0.240833	Strong
PDS MCF-7_9.5	-0.4375	-0.390833	-0.456667	-0.711667	0.108333	-0.306667	0.0225	1.18667	1.56917	1.20333	-0.565	0.295	0.518333	0.98	-0.485833	Strong
PDS MCF-7_9.6	-0.1175	-0.450833	-0.416667	-0.371667	-0.181667	-0.136667	0.6825	0.886667	0.859167	1.24333	-0.635	0.535	0.658333	0.69	-0.205833	Strong
PDS MCF-7_10.1	-0.0525	-0.735833	-0.361667	1.08333	0.873333	1.32833	0.9075	1.30167	1.18417	0.938333	-0.73	0.54	0.563333	0.435	0.0591667	Strong
PDS MCF-7_10.2	-0.4475	-0.800833	-0.746667	1.42833	1.84833	1.05333	0.5125	1.34667	1.12917	1.32333	-1.195	0.365	-0.111667	-0.05	0.594167	Strong
PDS MCF-7_10.3	-0.4025	-0.845833	-0.101667	1.06333	1.16333	0.928333	1.1675	1.51167	0.624167	0.468333	-0.77	0.32	-0.0766667	0.305	0.379167	Strong
PDS MCF-7_10.4	0.1325	0.0591667	-0.726667	2.46833	2.63833	0.993333	-1.1075	0.656667	1.92917	1.32333	-1.225	0.815	0.488333	0.85	1.05417	Strong
PDS MCF-7_10.5	-0.1875	-0.630833	-0.456667	1.48833	1.43833	1.12333	-0.4175	0.486667	1.15917	1.46333	-1.375	0.625	-0.211667	0.51	-0.345833	Strong
PDS MCF-7_10.6	-0.1975	-0.630833	-0.636667	0.668333	0.798333	0.323333	0.8725	1.60667	1.07917	1.33333	-0.315	0.435	0.208333	0.45	0.554167	Strong
PDS MCF-7_11.1	-0.3725	-1.18583	0.498333	0.603333	1.69333	1.52833	1.5375	2.47167	1.83417	1.23833	-0.34	0.64	-0.0966667	0.315	1.09917	Strong
PDS MCF-7_11.2	-0.5575	-1.27083	0.213333	0.358333	0.648333	1.08333	1.8725	2.53667	0.699167	0.493333	-0.265	0.325	-1.35167	0.16	0.674167	Strong
PDS MCF-7_11.3	-0.4775	-0.810833	-0.336667	1.76833	0.988333	1.75333	2.3525	2.78667	1.41917	1.73333	-0.445	0.725	0.708333	0.74	1.20417	Strong
PDS MCF-7_11.4	-0.2025	-0.895833	-0.361667	-0.606667	0.393333	1.58833	1.4675	2.30167	1.41417	1.46833	-0.44	0.84	0.773333	0.775	0.639167	Strong
PDS MCF-7_11.5	-0.4025	-0.875833	0.308333	0.333333	0.863333	0.848333	1.7375	2.07167	1.63417	0.658333	-0.55	0.67	-0.236667	0.415	1.31917	Strong
PDS MCF-7_11.6	-0.7025	-0.675833	0.0883333	0.223333	0.133333	0.958333	1.4575	2.40167	1.55417	1.29833	0.12	0.76	-0.116667	0.675	0.749167	Strong
PDS MCF-7_12.1	-0.7475	-0.810833	-0.196667	2.02833	1.68833	1.66333	2.3225	3.26667	1.65917	1.16333	-0.075	0.725	-0.0816667	0.7	1.69417	Strong
PDS MCF-7_12.2	-1.1925	-1.61583	-0.301667	1.32333	0.553333	1.07833	2.8675	3.72167	1.22417	1.69833	-0.23	0.66	0.103333	0.185	1.62917	Strong
PDS MCF-7_12.3	-0.6075	-0.830833	-0.396667	1.27833	0.948333	0.833333	1.7925	2.83667	1.89917	1.02333	-0.575	1.195	0.0583333	0.4	1.99417	Strong
PDS MCF-7_12.4	-0.3025	-0.745833	0.0583333	0.453333	0.843333	0.368333	2.4275	2.81167	2.11417	2.16833	0.09	0.85	0.663333	0.945	1.51917	Strong
PDS MCF-7_12.5	-0.9875	-1.06083	0.523333	0.00833333	-0.461667	-0.136667	1.9625	3.79667	1.22917	1.65333	0.755	0.235	0.298333	0.87	1.38417	Strong
PDS MCF-7_12.6	-0.9775	-1.07083	-0.266667	-0.201667	-0.121667	0.423333	2.3325	2.91667	1.42917	1.47333	-0.085	-0.055	0.168333	0.38	0.944167	Strong
PDS MCF-7_13.1	-1.1375	-1.70083	-0.826667	1.23833	0.628333	0.673333	2.6025	3.75667	1.33917	1.58333	-0.505	0.595	-0.441667	-0.03	1.73417	Strong
PDS MCF-7_13.2	-0.1325	-0.855833	0.368333	1.07333	1.56333	0.998333	2.0175	2.72167	1.89417	0.858333	-0.68	0.9	0.213333	0.715	1.30917	Strong
PDS MCF-7_13.3	-0.7575	-0.780833	-0.156667	1.02833	1.17833	1.18333	2.6825	3.71667	0.839167	1.33333	-0.425	0.465	-0.191667	0.26	1.35417	Strong
PDS MCF-7_13.4	-0.9025	-1.64583	-0.381667	1.21333	0.683333	1.34833	2.4075	2.77167	1.29417	2.03833	-0.21	0.81	0.293333	0.395	1.60917	Strong
PDS MCF-7_13.5	-0.6725	-0.975833	0.148333	-0.116667	-0.466667	-0.181667	2.2975	2.83167	0.764167	1.92833	0.02	-0.13	0.0533333	0.505	1.23917	Strong
PDS MCF-7_13.6	-1.1275	-1.26083	-0.446667	1.69833	0.828333	1.12333	2.4825	3.12667	1.53917	1.71333	-0.535	0.345	0.00833333	0.02	1.57417	Strong
PDS MCF-7_14.1	-0.6775	-1.13083	-0.276667	0.698333	-0.421667	0.573333	2.3325	3.16667	1.12917	1.56333	0.345	0.135	0.288333	0.6	0.674167	Strong
PDS MCF-7_14.2	-0.8525	-1.22583	-0.211667	0.863333	-0.0666667	0.518333	2.3675	3.02167	1.02417	1.06833	-0.4	0.2	-0.306667	0.005	0.399167	Strong
PDS MCF-7_14.3	-0.7275	-0.710833	-0.396667	1.87833	0.928333	0.833333	1.6225	2.79667	1.77917	1.08333	-0.645	0.725	0.0983333	0.59	1.51417	Strong
PDS MCF-7_14.4	0.2275	-0.515833	0.448333	0.0633333	0.423333	0.668333	1.9175	2.72167	1.58417	1.67833	0.44	0.57	0.983333	1.185	1.20917	Strong
PDS MCF-7_14.5	-0.6025	-1.34583	0.0983333	0.403333	0.303333	0.648333	2.6475	3.01167	0.864167	1.48833	0.45	-0.2	0.413333	0.755	0.779167	Strong
PDS MCF-7_14.6	-0.1925	-0.445833	0.248333	1.31333	-0.786667	0.318333	2.1175	3.04167	1.39417	1.70833	0.46	0.04	1.06333	1.195	0.999167	Strong
PDS MCF-7_14.7	-0.675556	-1.29556	0.137778	1.69111	0.454444	0.767778	-0.838889	0.144444	1.40778	1.69444	0.124444	1.31111	-0.262222	0.314444	0.144444	Strong
PDS MCF-7_14.8	-0.888889	-1.29889	-0.0355556	1.32778	0.181111	0.544444	0.277778	-0.698889	1.78444	2.42111	0.611111	1.80778	-0.265556	0.0711111	0.561111	Strong
PDS MCF-7_14.9	-0.385556	-0.645556	-0.222222	1.43111	0.244444	0.257778	-0.398889	0.464444	1.77778	1.83444	-0.675556	1.79111	0.227778	-0.0455556	0.674444	Strong
PDS MCF-7_15.1	-1.1475	-1.34083	-0.536667	0.838333	0.968333	1.21333	1.9025	3.02667	1.33917	1.40333	-0.285	0.225	-0.591667	0.18	1.20417	Strong
PDS MCF-7_15.2	-1.3125	-1.85583	-0.561667	0.483333	0.253333	0.798333	2.9675	3.31167	0.834167	1.75833	-0.39	0.46	-1.17667	-0.025	1.26917	Strong
PDS MCF-7_15.3	-1.5275	-0.940833	-0.676667	0.598333	0.118333	0.653333	3.0025	3.73667	1.99917	2.08333	-0.065	0.675	-0.261667	0.52	1.75417	Strong
PDS MCF-7_15.4	-1.6825	-1.99583	0.238333	1.41333	0.593333	0.998333	3.0275	3.45167	0.634167	1.75833	-0.69	0.55	0.0433333	-0.145	1.46917	Strong
PDS MCF-7_15.5	-1.8575	-1.99083	-0.996667	2.07833	1.75833	2.15333	2.9325	3.91667	1.61917	1.24333	-0.455	0.805	0.678333	-0.36	1.98417	Strong
PDS MCF-7_15.6	-1.4875	-1.44083	-0.436667	1.75833	1.27833	1.85333	2.3325	3.67667	1.09917	1.57333	-0.735	0.625	-0.151667	0.08	1.71417	Strong
PDS MCF-7_16.1	-0.835556	-1.24556	-0.652222	0.701111	-0.115556	0.277778	-0.238889	0.104444	2.04778	2.12444	0.124444	1.42111	0.307778	-0.185556	0.324444	Strong
PDS MCF-7_16.2	-0.408889	-0.858889	-0.255556	1.24778	0.561111	1.05444	-0.442222	-0.308889	1.05444	0.941111	0.0111111	1.72778	0.594444	0.00111111	0.561111	Strong
PDS MCF-7_16.3	-1.04222	-1.73222	-0.128889	1.06444	0.437778	1.04111	-0.0155556	-0.0422222	1.88111	2.20778	0.337778	0.984444	-0.448889	0.0477778	0.507778	Strong
PDS MCF-7_17.1	-1.39222	-1.31222	0.451111	2.12444	0.537778	1.06111	0.354444	0.0377778	2.19111	2.75778	-0.0222222	2.42444	0.0611111	0.0777778	0.887778	Strong
PDS MCF-7_17.2	-1.77889	-2.14889	0.554444	1.25778	-0.508889	0.564444	-0.0222222	-0.308889	1.89444	2.83111	-0.0488889	1.05778	-2.05556	0.0811111	0.171111	Strong
PDS MCF-7_17.3	-1.15556	-1.47556	0.0477778	1.29111	0.894444	1.11778	-0.288889	-0.335556	1.95778	2.77444	0.0144444	2.24111	0.0877778	-0.345556	0.734444	Strong
PDS MCF-7 Non-Activated T cells_6.1	-0.5575	-0.750833	-0.556667	1.04833	0.548333	1.00333	0.4325	1.17667	0.339167	0.823333	-1.065	0.375	0.268333	0.6	-0.195833	Strong
PDS MCF-7 Non-Activated T cells_6.2	-0.2475	-0.990833	-0.406667	1.76833	1.28833	1.06333	1.6925	1.69667	1.01917	0.873333	-0.845	1.165	0.508333	0.37	0.114167	Strong
PDS MCF-7 Non-Activated T cells_6.3	-0.2075	-0.710833	-0.346667	2.00833	1.93833	2.18333	1.8825	1.85667	1.48917	0.603333	-0.815	1.145	0.238333	0.69	0.534167	Strong
PDS MCF-7 Non-Activated T cells_7.1	0.0925	-1.05083	-0.466667	2.68833	2.16833	1.73333	1.4725	2.08667	1.37917	0.803333	-0.785	0.535	1.01833	0.69	0.874167	Strong
PDS MCF-7 Non-Activated T cells_7.2	-0.5125	-1.51583	-0.521667	1.89333	1.92333	1.51833	2.7175	2.73167	0.744167	0.688333	-0.8	0.28	0.00333333	-0.185	0.689167	Strong
PDS MCF-7 Non-Activated T cells_7.3	-0.6275	-0.570833	-0.816667	1.80833	1.55833	1.10333	1.3525	1.98667	1.23917	1.21333	-1.365	0.625	0.758333	0.39	0.844167	Strong
PDS MCF-7 Non-Activated T cells_8.1	-0.8075	-0.800833	-0.776667	1.64833	1.84833	1.30333	1.7025	2.60667	1.32917	0.493333	-0.785	1.115	-0.221667	0.37	1.05417	Strong
PDS MCF-7 Non-Activated T cells_8.2	-1.1925	-1.43583	-1.01167	1.14333	1.11333	1.02833	2.8175	2.45167	0.874167	0.328333	-1.03	0.02	-0.106667	-0.385	0.349167	Strong
PDS MCF-7 Non-Activated T cells_8.3	-1.0775	-1.02083	-0.0566667	1.76833	1.85833	0.673333	1.5525	2.35667	0.649167	0.483333	-1.285	0.375	0.208333	0	0.304167	Strong
PDS MCF-7 Non-Activated T cells_9.1	-0.2325	-0.695833	-0.201667	2.13333	1.81333	1.74833	1.2175	1.64167	1.29417	0.858333	-1.65	0.59	0.283333	0.785	0.349167	Strong
PDS MCF-7 Non-Activated T cells_9.2	0.5675	-1.02583	-0.0716667	0.933333	1.16333	1.48833	1.7375	1.25167	1.12417	0.918333	-0.61	1.26	0.543333	0.675	0.129167	Strong
PDS MCF-7 Non-Activated T cells_9.3	0.1275	-0.405833	-0.851667	1.73333	1.63333	1.41833	1.3375	1.72167	1.45417	1.05833	-1.14	0.7	0.373333	0.945	0.959167	Strong
PDS MCF-7 Non-Activated T cells_10.1	0.2825	-0.330833	-0.566667	2.52833	2.09833	1.63333	-0.7575	0.406667	1.37917	0.0233333	-0.995	1.065	0.488333	0.89	0.584167	Strong
PDS MCF-7 Non-Activated T cells_10.2	-0.1925	-0.865833	-0.461667	1.69333	1.78333	1.46833	0.5475	1.13167	0.974167	0.918333	-1.31	0.41	0.233333	0.745	-0.180833	Strong
PDS MCF-7 Non-Activated T cells_10.3	-0.1525	-0.865833	-0.531667	1.88333	1.88333	1.70833	0.4275	0.591667	1.49417	-0.201667	-0.58	0.93	0.253333	0.885	0.0491667	Strong
PDS MCF-7 Non-Activated T cells_11.1	-0.4225	-0.695833	0.678333	2.67333	0.913333	2.17833	2.4275	2.79167	2.10417	1.06833	-0.03	0.91	0.323333	0.895	0.999167	Strong
PDS MCF-7 Non-Activated T cells_11.2	0.0975	-0.665833	-0.121667	1.90333	1.94333	1.48833	0.5675	2.14167	2.96417	0.738333	-0.76	1.04	0.203333	0.605	1.10917	Strong
PDS MCF-7 Non-Activated T cells_11.3	0.0825	-1.01083	0.583333	1.87833	1.07833	1.25333	2.1625	2.44667	1.33917	0.683333	-0.465	0.945	0.278333	0.84	1.31417	Strong
PDS MCF-7 Non-Activated T cells_12.1	-0.3825	-1.00583	0.568333	1.99333	1.40333	1.75833	1.8575	3.09167	1.81417	1.58833	-0.63	1.41	-0.296667	0.655	1.49917	Strong
PDS MCF-7 Non-Activated T cells_12.2	-1.0875	-1.64083	-0.356667	1.69833	0.768333	1.43333	2.4025	3.27667	1.07917	0.903333	-0.945	0.385	-0.511667	0.45	0.904167	Strong
PDS MCF-7 Non-Activated T cells_12.3	-0.2925	-1.12583	0.118333	2.41333	2.02333	1.70833	2.0375	3.17167	1.89417	2.06833	-0.59	1.09	-0.346667	0.735	1.50917	Strong
PDS MCF-7 Non-Activated T cells_13.1	-2.6125	-2.32583	-0.881667	0.0633333	-0.346667	0.158333	3.0475	3.90167	0.204167	1.26833	0.01	-0.34	-0.946667	-0.205	0.829167	Strong
PDS MCF-7 Non-Activated T cells_13.2	-1.3175	-1.18083	-0.316667	-0.401667	-0.791667	0.833333	3.7625	4.17667	1.05917	1.91333	0.605	0.175	0.328333	0.77	1.08417	Strong
PDS MCF-7 Non-Activated T cells_13.3	-1.3275	-1.04083	-0.146667	-0.411667	-0.471667	0.433333	2.8525	3.74667	1.18917	2.20333	0.665	0.695	0.0383333	0.56	1.40417	Strong
PDS MCF-7 Non-Activated T cells_14.1	-1.1925	-1.01583	-0.0216667	0.543333	0.303333	0.118333	2.6375	3.43167	1.28417	2.00833	-0.07	0.45	-0.386667	0.445	1.14917	Strong
PDS MCF-7 Non-Activated T cells_14.2	-1.6725	-1.17583	-0.781667	1.31333	-0.0266667	1.00833	2.0975	3.29167	1.81417	1.63833	0.27	0.29	-0.0266667	0.555	1.07917	Strong
PDS MCF-7 Non-Activated T cells_14.3	-1.5025	-1.13583	0.158333	-0.706667	-0.936667	-0.0716667	3.3875	3.66167	1.34417	1.46833	0.83	0.13	0.0333333	0.625	0.429167	Strong
PDS MCF-7 Non-Activated T cells_14.4	-1.02556	-1.41556	0.177778	1.30111	0.0344444	0.117778	-0.428889	0.954444	1.60778	2.29444	-0.0455556	1.31111	0.237778	0.314444	0.694444	Strong
PDS MCF-7 Non-Activated T cells_14.5	-0.895556	-1.08556	0.207778	-0.688889	-0.815556	-0.562222	-0.0688889	0.654444	1.47778	2.03444	-0.165556	1.04111	0.217778	0.274444	0.384444	Strong
PDS MCF-7 Non-Activated T cells_15.1	-1.1475	-1.16083	-0.546667	0.978333	1.74833	1.18333	2.2525	2.97667	1.62917	1.60333	-0.715	1.145	-0.151667	0.15	2.01417	Strong
PDS MCF-7 Non-Activated T cells_15.2	-0.5025	-1.29583	-0.291667	2.01333	2.33333	1.50833	1.8075	2.86167	2.13417	2.03833	-0.76	1.06	0.213333	0.165	1.82917	Strong
PDS MCF-7 Non-Activated T cells_15.3	-0.2275	-1.07083	0.333333	1.44833	1.77833	1.86333	2.0525	2.81667	2.46917	1.85333	-0.525	1.265	0.658333	0.75	1.93417	Strong
PDS MCF-7 Non-Activated T cells_16.1	-1.37889	-1.77889	-0.265556	1.48778	0.171111	0.834444	0.407778	-0.0788889	2.21444	3.01111	-0.408889	1.96778	-0.355556	-0.608889	0.711111	Strong
PDS MCF-7 Non-Activated T cells_16.2	-0.558889	-0.888889	0.444444	0.317778	0.101111	0.384444	-0.312222	0.971111	1.23444	1.89111	0.451111	1.14778	-0.0555556	0.411111	0.541111	Strong
PDS MCF-7 Non-Activated T cells_16.3	-0.415556	-0.975556	0.407778	1.80111	1.12444	0.917778	0.361111	0.724444	2.14778	2.48444	0.204444	2.32111	0.647778	0.00444444	1.29444	Strong
PDS MCF-7 Non-Activated T cells_17.1	-1.27222	-1.86222	-0.218889	0.974444	-0.632222	-0.238889	-0.395556	-0.372222	1.83111	2.46778	-0.442222	1.77444	-0.618889	-0.482222	0.467778	Strong
PDS MCF-7 Non-Activated T cells_17.2	-1.81556	-2.04556	-0.242222	2.00111	0.104444	0.577778	-0.268889	0.544444	2.54778	3.06444	-0.205556	1.39111	-0.572222	-0.215556	1.02444	Strong
PDS MCF-7 Non-Activated T cells_17.3	-1.31222	-1.74222	0.371111	1.71444	0.277778	0.481111	0.0544444	-0.172222	1.37111	2.40778	0.497778	1.13444	-0.118889	-0.152222	0.0477778	Strong
PDS MCF-7 Strong Activated T cells_6.1	-4.2125	-2.62583	-1.10167	3.19333	1.95333	1.35833	1.5775	3.69167	1.35417	3.06833	-1.27	0.69	-0.636667	1.725	1.21917	Strong
PDS MCF-7 Strong Activated T cells_6.2	-3.7325	-1.59583	-0.191667	3.46333	1.90333	1.92833	1.6075	4.00167	2.43417	2.91833	-1.3	1.6	0.293333	2.135	1.35917	Strong
PDS MCF-7 Strong Activated T cells_6.3	-2.2975	-1.64083	0.893333	3.73833	1.76833	1.44333	1.5425	3.41667	2.20917	2.68333	-1.515	1.545	0.138333	2.37	1.23417	Strong
PDS MCF-7 Strong Activated T cells_7.1	-3.8025	-1.99583	-0.961667	3.54333	2.33333	1.81833	0.7775	3.74167	2.27417	2.87833	-1.51	1.17	0.0733333	2.155	0.989167	Strong
PDS MCF-7 Strong Activated T cells_7.2	-3.0525	-1.43583	0.568333	3.82333	1.59333	1.99833	1.5675	3.09167	1.77417	3.28833	-1.47	1.57	-0.856667	1.695	1.25917	Strong
PDS MCF-7 Strong Activated T cells_7.3	-3.7625	-2.10583	-0.581667	3.53333	1.64333	1.68833	0.8875	3.54167	1.61417	2.83833	-1.14	1.11	-0.846667	2.185	0.839167	Strong
PDS MCF-7 Strong Activated T cells_8.1	-4.6125	-2.87583	-1.07167	2.66333	0.493333	0.538333	1.9875	3.51167	0.334167	3.33833	-1.01	0.45	-0.436667	1.465	1.00917	Strong
PDS MCF-7 Strong Activated T cells_8.2	-4.6675	-2.45083	-0.586667	2.31833	0.818333	0.183333	0.6925	4.00667	1.98917	2.40333	-1.345	0.635	-0.611667	1.82	1.12417	Strong
PDS MCF-7 Strong Activated T cells_8.3	-3.3925	-1.65583	-0.161667	2.57333	1.84333	1.50833	1.2975	3.70167	2.41417	3.48833	-1.83	1.96	-0.396667	2.085	1.89917	Strong
PDS MCF-7 Strong Activated T cells_9.1	-4.2625	-2.10583	-1.24167	1.98333	0.653333	0.0683333	-0.1725	4.10167	1.67417	2.69833	-1.22	0.79	-0.606667	2.585	0.569167	Strong
PDS MCF-7 Strong Activated T cells_9.2	-4.7175	-2.48083	-1.59667	2.72833	1.56833	0.763333	-2.1175	3.73667	0.859167	3.24333	-1.735	0.955	-0.351667	2.33	0.894167	Strong
PDS MCF-7 Strong Activated T cells_9.3	-3.5525	-1.97583	-1.50167	2.47333	1.38333	1.19833	-0.2425	4.13167	1.00417	2.83833	-1.66	0.92	0.303333	2.435	1.46917	Strong
PDS MCF-7 Strong Activated T cells_10.1	-3.9225	-2.13583	-0.561667	2.84333	1.37333	1.52833	0.0175	3.92167	1.52417	2.78833	-1.58	1.01	-0.366667	1.935	1.32917	Strong
PDS MCF-7 Strong Activated T cells_10.2	-4.2375	-1.88083	-0.406667	2.12833	1.65833	1.30333	0.8525	3.92667	1.67917	2.76333	-1.285	0.885	-0.311667	2.18	1.48417	Strong
PDS MCF-7 Strong Activated T cells_10.3	-2.7875	-1.47083	0.0333333	3.69833	2.06833	2.29333	0.7925	3.87667	2.51917	2.75333	-1.265	2.175	-0.471667	2.95	1.19417	Strong
PDS MCF-7 Strong Activated T cells_11.1	-2.9375	-1.88083	0.0633333	2.90833	1.96833	2.26333	2.4525	3.77667	2.20917	2.78333	-0.945	1.505	-0.191667	1.68	2.20417	Strong
PDS MCF-7 Strong Activated T cells_11.2	-3.8975	-2.71083	-0.336667	2.97833	1.92833	2.41333	2.2325	3.82667	2.45917	2.33333	-0.615	0.675	-0.821667	1.78	1.27417	Strong
PDS MCF-7 Strong Activated T cells_11.3	-3.7775	-2.67083	-0.266667	2.36833	2.01833	1.70333	1.7925	4.15667	2.06917	2.44333	-0.855	0.635	0.208333	1.87	1.95417	Strong
PDS MCF-7 Strong Activated T cells_12.1	-3.8575	-2.50083	-0.796667	2.09833	1.91833	1.81333	0.9425	4.46667	2.25917	2.52333	-0.575	0.625	-0.491667	1.95	1.52417	Strong
PDS MCF-7 Strong Activated T cells_12.2	-4.3675	-2.84083	-0.996667	1.92833	1.25833	1.48333	1.8125	4.37667	1.54917	2.08333	-0.545	0.635	-0.631667	1.86	1.78417	Strong
PDS MCF-7 Strong Activated T cells_12.3	-4.5325	-2.88583	-0.311667	2.67333	1.24333	1.88833	2.7375	4.28167	1.53417	2.62833	-0.42	0.27	-0.716667	1.475	1.10917	Strong
PDS MCF-7 Strong Activated T cells_13.1	-4.5525	-3.07583	-0.681667	2.84333	1.45333	2.39833	3.2575	4.25167	1.49417	2.92833	-0.21	0.16	0.203333	1.375	1.74917	Strong
PDS MCF-7 Strong Activated T cells_13.2	-4.5675	-3.16083	-0.906667	1.89833	0.998333	0.733333	2.1425	4.46667	1.69917	2.53333	-0.515	0.095	-0.0716667	1.69	1.77417	Strong
PDS MCF-7 Strong Activated T cells_13.3	-4.0325	-3.56583	-0.591667	2.79333	1.60333	1.76833	2.3475	4.33167	2.36417	3.19833	-0.07	0.25	0.433333	2.255	2.04917	Strong
PDS MCF-7 Strong Activated T cells_14.1	-4.8125	-3.15583	-0.841667	3.02333	1.45333	1.81833	1.8275	4.13167	1.82417	2.47833	-0.55	0.35	0.103333	1.825	1.47917	Strong
PDS MCF-7 Strong Activated T cells_14.2	-5.1125	-3.98583	-1.27167	1.98333	0.893333	0.808333	1.7775	4.33167	1.28417	2.40833	-0.24	-0.57	-0.176667	2.075	1.14917	Strong
PDS MCF-7 Strong Activated T cells_14.3	-4.6675	-2.81083	-0.246667	2.17833	0.908333	1.22333	2.5625	4.22667	1.88917	2.32333	-0.425	0.575	0.408333	1.95	1.96417	Strong
PDS MCF-7 Strong Activated T cells_14.4	-6.50889	-3.84889	-1.03556	1.86778	0.141111	0.334444	0.0877778	0.251111	2.27444	3.88111	-0.328889	3.55778	-0.155556	0.741111	1.41111	Strong
PDS MCF-7 Strong Activated T cells_14.5	-5.99556	-3.82556	-0.292222	2.45111	0.0844444	0.257778	-0.448889	0.124444	1.84778	3.43444	-0.305556	2.88111	-1.13222	1.46444	0.854444	Strong
PDS MCF-7 Strong Activated T cells_14.6	-5.69889	-3.05889	-0.0455556	2.37778	-0.0388889	0.114444	-0.332222	0.421111	1.29444	3.70111	-0.0388889	3.11778	-1.08556	1.58111	0.861111	Strong
PDS MCF-7 Strong Activated T cells_15.1	-4.4425	-2.93583	-0.901667	2.43333	0.363333	1.50833	2.5875	3.91167	1.98417	2.80833	-0.52	0.73	1.20333	1.895	1.97917	Strong
PDS MCF-7 Strong Activated T cells_15.2	-4.8225	-3.38583	-0.231667	2.50333	1.68333	2.24833	2.7575	4.00167	1.78417	2.27833	-0.51	0.59	0.293333	1.475	1.71917	Strong
PDS MCF-7 Strong Activated T cells_15.3	-4.5575	-3.36083	-1.44667	0.918333	1.37833	1.40333	3.2625	4.47667	1.22917	1.80333	-0.555	0.415	0.498333	1.3	2.04417	Strong
PDS MCF-7 Strong Activated T cells_16.1	-6.00889	-4.40889	-0.555556	2.01778	0.651111	-0.325556	-0.422222	-0.658889	-0.535556	3.81111	0.00111111	3.35778	-2.22556	1.44111	0.801111	Strong
PDS MCF-7 Strong Activated T cells_16.2	-6.61222	-4.63222	-1.09889	0.334444	-0.0722222	-0.0388889	-0.665556	-0.922222	0.0311111	3.74778	-0.472222	3.26444	-2.03889	1.19778	0.577778	Strong
PDS MCF-7 Strong Activated T cells_16.3	-4.82222	-2.91222	0.771111	1.89444	0.607778	1.23111	-0.435556	0.817778	2.43111	3.92778	-0.0522222	3.51444	-0.628889	0.957778	1.38778	Strong
PDS MCF-7 Strong Activated T cells_17.1	-5.58889	-3.85889	0.194444	0.677778	-0.748889	-0.565556	-0.452222	0.131111	0.344444	3.52111	-0.738889	3.52778	-1.56556	1.27111	1.02111	Strong
PDS MCF-7 Strong Activated T cells_17.2	-5.89556	-3.55556	0.557778	2.20111	0.364444	0.347778	-0.848889	0.964444	2.37778	3.28444	-0.0155556	2.60111	-0.462222	0.384444	1.34444	Strong
PDS MCF-7 Strong Activated T cells_17.3	-6.55889	-3.99889	-0.525556	1.04778	-0.498889	-0.275556	-1.09222	-0.358889	0.0644444	3.55111	0.0111111	3.09778	-1.57556	1.31111	0.661111	Strong
[truncated: 27 more columns]

## Sheet: Data Supp Figure 5
Supp Fig 5a_Gene expression in PDS MCF-7 with Mild Activated T cells
	ESR1	CD24	SOX2	NANOG	POU5F1	NEAT1	TWIST	VIM2	SNAI1	SNAI2	FOSL1	CCNA2	CCNB2	ERBB2	ABCG2	CD44	CASP3	CASP9
PDS MCF-7 1	0.653333	-0.475	1.32667	3.89333	1.90667	1.97833	-0.145	1.04	0.338333	-2.87333	0.461667	-0.573333	-0.0666667	0.896667	0.836667	0.87	0.3	0.436667
PDS MCF-7 2	0.788333	-0.68	1.10167	2.93833	1.78667	1.82333	-0.7	1.025	6.23833	-1.19333	1.16667	-0.213333	-0.521667	1.08167	-4.61833	0.54	0.25	0.806667
PDS MCF-7 3	1.08583	-0.3625	0.809167	3.06083	2.17417	2.17083	-0.3925	0.6325	5.95083	-1.79083	1.48917	-0.510833	-1.06917	1.42417	2.47917	0.8975	0.4725	1.12417
PDS MCF-7 4	-0.151667	-2.01333	0.881667	0.645	0.895	0.906667	0.101667	2.62667	4.31167	-0.493333	0.86	0.49	-0.00166667	0.551667	0.125	-0.325	0.475	0.71
PDS MCF-7 5	-0.414167	-1.97583	0.984167	1.5875	1.0575	0.699167	0.154167	2.23417	4.33417	-1.64083	1.1175	1.0075	0.0858333	0.534167	1.4925	0.1575	0.1325	0.5525
PDS MCF-7 6	-0.404167	-2.17583	1.83417	3.9075	0.9775	0.559167	0.519167	3.02917	5.56917	-2.48083	1.9875	1.2625	0.0858333	1.32417	1.0175	2.1675	0.5575	1.3175
PDS MCF-7 Non-Activated T cells 1	-0.251667	-1.93167	1.09167	2.085	1.46167	1.12167	-0.141667	6.365	4.505	-0.458333	1.22167	0.678333	-0.0183333	0.628333	0.808333	0.108333	0.515	0.475
PDS MCF-7 Non-Activated T cells 2	-0.211667	-2.00167	0.951667	1.76167	1.405	1.08167	-0.398333	6.76167	4.95167	-1.16167	1.61167	1.09833	0.258333	0.595	0.911667	0.588333	0.675	0.658333
PDS MCF-7 Non-Activated T cells 3	-0.635	-2.41833	1.06167	1.13833	1.12833	0.601667	-0.821667	5.63833	4.64833	-1.34833	1.31167	1.155	0.185	1.165	1.665	0.221667	0.781667	1.19833
PDS MCF-7 Non-Activated T cells 4	-0.0666667	-1.96	0.38	2.64667	-0.0433333	-0.0633333	1.35667	1.46667	1.30667	-0.44	1.77333	1.03	0.2	0.586667	1.25667	0.63	0.46	0.8
PDS MCF-7 Mild Activated T cells 1	0.408333	-0.701667	1.74833	3.37833	2.22167	1.945	-0.561667	5.235	5.865	-2.295	0.255	-0.168333	-0.721667	0.925	-6.025	0.958333	0.0683333	0.268333
PDS MCF-7 Mild Activated T cells 2	0.873333	-0.693333	1.73	3.11333	1.09667	1.74333	-0.5	6.73	6.64	-3.47	1.46333	-0.106667	-0.47	1.33667	-5.37	1.14667	0.543333	0.63
PDS MCF-7 Mild Activated T cells 3	0.463333	-0.773333	1.14333	3.13333	1.56	1.85333	-1.88667	6.44333	6.68667	-2.88667	1.43	-0.00333333	-0.426667	1.14	1.54333	1.31667	0.266667	0.346667
PDS MCF-7 Mild Activated T cells 4	0.515	-1.125	0.835	3.125	1.45833	1.575	-0.365	7.69833	6.87167	-1.40167	2.14167	0.155	-0.0383333	1.485	0.768333	1.785	0.795	0.351667
Supp Fig 5b_Gene expression in PDS MCF-7 with Strong Activated T cells
	ESR1	CD24	SOX2	NANOG	POU5F1	NEAT1	TWIST	VIM2	SNAI1	SNAI2	FOSL1	CCNA2	CCNB2	ERBB2	ABCG2	CD44	CASP3	CASP9
PDS MCF-7 1	5.08852e-16	-0.665	-0.445833	1.75583	1.4725	1.29083	1.15667	1.3475	1.31	0.15	1.28083		-0.904167	0.769167	0.484167	0.665833	0.535	0.325
PDS MCF-7 2	-0.0933333	-0.765	-0.704167	1.79917	1.4125	1.41917	1.26	1.57583	1.29167	0.35	1.57083		-0.955833	0.575833	0.289167	0.470833	0.906667	0.375
PDS MCF-7 3	-0.695	-1.1	-0.7275	1.49917	1.2725	1.09083	2.085	2.78083	1.04	1.03833	1.29583		-0.810833	0.475833	-0.0125	-0.0158333	1.09167	0.731667
PDS MCF-7 4	-0.418333	-0.606667	-0.3725	0.6575	0.3275	0.290833	0.908333	1.40583	1.13833	0.441667	1.02583		-0.695833	0.469167	0.200833	0.615833	0.515	-0.0616667
PDS MCF-7 5	-0.1925	-0.5975	-0.505	1.36667	1.46	0.958333	0.3225	1.15167	1.18417	-0.0225	1.14167		-0.935	0.516667	0.143333	0.416667	0.2825	0.3825
PDS MCF-7 6	-0.4525	-0.9525	0.0683333	0.446667	0.786667	1.29333	1.7375	2.42833	1.42583	0.105833	1.14833		-0.32	0.66	-0.0533333	0.513333	0.9175	0.9475
PDS MCF-7 7	-0.8025	-1.0225	-0.0966667	0.815	0.575	0.705	2.28417	3.225	1.5925	0.970833	1.53		-0.02	0.601667	0.201667	0.58	1.5125	1.5275
PDS MCF-7 8	-0.788333	-1.20333	-0.215833	1.0225	0.735833	0.8575	2.415	3.15417	1.27833	1.00667	1.57583		-0.389167	0.4975	-0.0108333	0.310833	1.55833	1.47
PDS MCF-7 9	-0.470833	-0.895833	-0.015	0.87	0.0633333	0.593333	2.1675	2.96	1.29583	0.754167	1.43167		0.108333	0.245	0.423333	0.721667	1.36083	0.929167
PDS MCF-7 10	-1.5025	-1.59417	-0.495	1.195	0.828333	1.27833	2.69417	3.52	1.25417	1.0075	1.63667		-0.436667	0.556667	-0.243333	0.0416667	1.7875	1.56583
PDS MCF-7 Non-Activated T cells 1	-0.3375	-0.8175	-0.436667	1.60833	1.25833	1.41667	1.33583	1.57667	0.949167	-0.770833	0.766667		-0.908333	0.895	0.338333	0.553333	0.524167	0.150833
PDS MCF-7 Non-Activated T cells 2	-0.349167	-1.04583	-0.601667	2.13	1.88333	1.45167	1.8475	2.26833	1.12083	-0.225833	0.901667		-0.983333	0.48	0.593333	0.298333	0.709167	0.8025
PDS MCF-7 Non-Activated T cells 3	-1.02583	-1.08583	-0.615	1.52	1.60667	1.00167	2.02417	2.47167	0.950833	0.650833	0.435		-1.03333	0.503333	-0.04	-0.005	0.709167	0.569167
PDS MCF-7 Non-Activated T cells 4	0.154167	-0.709167	-0.375	1.6	1.53667	1.55167	1.43083	1.53833	1.29083	-0.539167	0.945		-1.13333	0.85	0.4	0.801667	0.8425	0.479167
PDS MCF-7 Non-Activated T cells 5	-0.0208333	-0.6875	-0.52	2.035	1.92167	1.60333	0.0725	0.71	1.2825	-0.194167	0.246667		-0.961667	0.801667	0.325	0.84	-0.0225	0.150833
PDS MCF-7 Non-Activated T cells 6	-0.0808333	-0.790833	0.38	2.15167	1.31167	1.64	1.71917	2.46	2.13583	0.125833	0.83		-0.418333	0.965	0.268333	0.78	1.11083	1.14083
PDS MCF-7 Non-Activated T cells 7	-0.5875	-1.2575	0.11	2.035	1.39833	1.63333	2.09917	3.18	1.59583	0.229167	1.52		-0.721667	0.961667	-0.385	0.613333	1.5775	1.30417
PDS MCF-7 Non-Activated T cells 8	-1.7525	-1.51583	-0.448333	-0.25	-0.536667	0.475	3.22083	3.94167	0.8175	1.58417	1.795		0.426667	0.176667	-0.193333	0.375	1.7325	1.10583
PDS MCF-7 Non-Activated T cells 9	-1.45583	-1.10917	-0.215	0.383333	-0.22	0.351667	2.7075	3.46167	1.48083	0.8275	1.705		0.343333	0.29	-0.126667	0.541667	1.46917	0.885833
PDS MCF-7 Non-Activated T cells 10	-0.625833	-1.17583	-0.168333	1.48	1.95333	1.51833	2.0375	2.885	2.0775	0.8675	1.83167		-0.666667	1.15667	0.24	0.355	1.6725	1.92583
PDS MCF-7 Strong Activated T cells 1	-3.41417	-1.95417	-0.133333	3.465	1.875	1.57667	1.57583	3.70333	1.99917	-1.15417	2.89		-1.36167	1.27833	-0.0683333	2.07667	1.7575	1.27083
PDS MCF-7 Strong Activated T cells 2	-3.53917	-1.84583	-0.325	3.63333	1.85667	1.835	1.0775	3.45833	1.8875	-0.4925	3.00167		-1.37333	1.28333	-0.543333	2.01167	1.48917	1.02917
PDS MCF-7 Strong Activated T cells 3	-4.22417	-2.3275	-0.606667	2.51833	1.05167	0.743333	1.32583	3.74	1.57917	0.345833	3.07667		-1.395	1.015	-0.481667	1.79	1.8975	1.34417
PDS MCF-7 Strong Activated T cells 4	-4.1775	-2.1875	-1.44667	2.395	1.20167	0.676667	-0.844167	3.99	1.17917	-3.25083	2.92667		-1.53833	0.888333	-0.218333	2.45	1.9975	0.9775
PDS MCF-7 Strong Activated T cells 5	-3.64917	-1.82917	-0.311667	2.89	1.7	1.70833	0.554167	3.90833	1.9075	-1.0325	2.76833		-1.37667	1.35667	-0.383333	2.355	1.78583	1.33583
PDS MCF-7 Strong Activated T cells 6	-3.5375	-2.42083	-0.18	2.75167	1.97167	2.12667	2.15917	3.92	2.24583	0.395833	2.52		-0.805	0.938333	-0.268333	1.77667	2.0875	1.81083
PDS MCF-7 Strong Activated T cells 7	-4.2525	-2.7425	-0.701667	2.23333	1.47333	1.72833	1.83083	4.375	1.78083	0.1175	2.41167		-0.513333	0.51	-0.613333	1.76167	1.93583	1.4725
PDS MCF-7 Strong Activated T cells 8	-4.38417	-3.2675	-0.726667	2.51167	1.35167	1.63333	2.5825	4.35	1.8525	1.1325	2.88667		-0.265	0.168333	0.188333	1.77333	2.31083	1.8575
PDS MCF-7 Strong Activated T cells 9	-4.86417	-3.3175	-0.786667	2.395	1.085	1.28333	2.05583	4.23	1.66583	0.885833	2.40333		-0.405	0.118333	0.111667	1.95	2.20083	1.53083
PDS MCF-7 Strong Activated T cells 10	-4.6075	-3.2275	-0.86	1.95167	1.14167	1.72	2.86917	4.13	1.66583	1.20583	2.29667		-0.528333	0.578333	0.665	1.55667	2.13417	1.91417

## Sheet: Data Supp Figure 6
Supp Fig 6_Gene expression in PDS MCF-7 monocultures or with Strong Activated T cells (T cells depleted before RNA extraction)
	PDS MCF-7				PDS MCF-7 Activated T cells
	Replica 1	Replica 2	Replica 3	Replica 4	Replica 1	Replica 2	Replica 3	Replica 4
PD-L1	-3.57667	-2.36667	-0.89667	0.398333	3.74333	3.61333	4.79833	3.81833
ESR1	-1.01333	-0.71333	-0.72333	-0.38833	-1.98333	-1.85333	-2.35833	-2.61833
CD24	-0.46	-0.56	-0.73	-0.465	-0.48	-0.09	-0.415	-0.285
SOX2	-1.82	-1.23	-1.82	-1.515	-2.2	-1.83	-1.645	-0.495
NANOG	-1.23	-2.11	-0.52	-2.125	-0.51	-2.21	-0.155	0.475
POU5F1	-0.70333	0.066667	0.346667	-0.28833	1.32667	0.876667	0.161667	0.611667
NEAT1	-0.71667	-0.55667	-0.58667	-0.95167	1.40333	1.27333	0.988333	0.808333
TWIST	-1.4e-15	-0.31	1.12	-0.775	-1.45	-1.9	0.115	-0.345
VIM2	-1.58	0.08	3.73	0.095	2.39	0.89	3.335	3.875
SNAI1	3.66333	3.57333	4.44333	6.07833	4.93333	4.41333	5.94833	5.83833
SLUG	-3.92333	-3.64333	-2.76333	-1.67833	-2.36333	-2.73333	-0.75833	-0.04833
FOSL1	0.07	0.57	1.44	2.235	1.68	2.33	2.265	1.805
CCNA2	0.333333	0.363333	0.873333	0.138333	-0.40667	0.093333	0.508333	0.098333
CCNB2	-0.58333	-0.91333	-0.83333	-1.65833	-2.40333	-2.08333	-2.29833	-1.80833
ERBB2	1.45333	1.42333	1.74333	1.83833	2.21333	2.54333	2.70833	3.02833
CD44	0.39	0.43	0.38	0.205	1.08	1.2	1.235	1.415
ABCG2	0.16	-0.47	-0.48	-0.615	-1.36	-0.16	-1.495	-0.785
CASP3	-0.07333	0.016667	0.236667	0.881667	-0.11333	-0.14333	0.881667	1.66167
CASP9	0.613333	1.19333	0.833333	2.00833	-1.11667	1.44333	1.33833	1.91833

## Sheet: Data Supp Figure 8
Supp Fig 8b & Fig 5e & 5f_Gene expression in PDS MCF-7 with Strong Activated T cells in absence/presence Pembrolizumab
	Control										Pembrolizumab treatment
Genes	PDS1	PDS2	PDS3	PDS4	PDS5	PDS6	PDS7	PDS8	PDS9	PDS10	PDS1	PDS2	PDS3	PDS4	PDS5	PDS6	PDS7	PDS8	PDS9	PDS10
PD-L1	8.09	8.7	7.91	8.34	8.25	7.64	7.2	6.85	6.94	6.08	8.13	8.56	7.39	8.41	8.29	7.56	7.02	6.71	6.94	6.22
ESR1	-3.41	-3.54	-4.22	-4.18	-3.65	-3.54	-4.25	-4.38	-4.86	-4.61	-3.53	-3.67	-4.71	-3.72	-3.91	-3.92	-4.46	-4.96	-5.38	-4.87
EPCAM	-3	-2.92	-3.53	-3.47	-3.13	-3.38	-4	-4.1	-4.33	-4.58	-2.69	-3.17	-3.89	-2.79	-3.31	-3.44	-3.86	-4.36	-4.81	-4.56
CD24	-1.95	-1.85	-2.33	-2.19	-1.83	-2.42	-2.74	-3.27	-3.32	-3.23	-1.27	-2.44	-2.83	-1.62	-1.83	-2.63	-2.96	-3.75	-3.68	-3.3
CDH1	-0.21	-0.23	-0.43	-0.55	-0.17	-0.51	-0.76	-1.38	-1.33	-1.85	-0.23	-0.41	-1.1	-0.18	-0.75	-0.49	-1.17	-1.49	-2.03	-1.96
SOX2	-0.13	-0.32	-0.61	-1.45	-0.31	-0.18	-0.7	-0.73	-0.79	-0.86	-0.39	-0.68	-1.18	-0.87	-0.59	-0.08	-0.76	-0.94	-0.67	-0.91
NANOG	3.47	3.63	2.52	2.4	2.89	2.75	2.23	2.51	2.4	1.95	3.26	3.18	2.91	3.1	3.08	2.21	2.39	1.88	1.73	1.67
POU5F1	1.88	1.86	1.05	1.2	1.7	1.97	1.47	1.35	1.09	1.14	1.5	1.71	1.27	1.58	1.32	1.24	1.24	1.03	1.25	1.02
NEAT1	1.58	1.84	0.74	0.68	1.71	2.13	1.73	1.63	1.28	1.72	1.32	1.34	0.65	0.92	1.07	1.38	1.58	1.26	1.28	1.31
CDH2	2.97	2.52	3.18	0.48	2.03	3.27	3.36	3.68	3.42	4.08	3.14	1.92	2.55	0.63	1.51	2.48	3.86	3.41	3.6	4.2
TWIST	1.58	1.08	1.33	-0.84	0.55	2.16	1.83	2.58	2.06	2.87	1.92	0.61	1.28	-0.17	0.17	1.6	2.46	2.34	2.28	2.43
VIM2	3.7	3.46	3.74	3.99	3.91	3.92	4.38	4.35	4.23	4.13	3.76	3.8	3.96	4.1	3.95	4.09	4.19	4.35	4.17	3.98
SNAI1	2	1.89	1.58	1.18	1.91	2.25	1.78	1.85	1.67	1.67	2.33	1.81	1.41	1.91	2.02	2.02	1.97	2.21	1.23	2.31
SNAI2	-1.15	-0.49	0.35	-3.25	-1.03	0.4	0.12	1.13	0.89	1.21	0.29	-2.1	-0.7	-1.26	-2.91	0.14	1.36	0.98	0.35	0.08
FOSL1	2.89	3	3.08	2.93	2.77	2.52	2.41	2.89	2.4	2.3	3.22	3.36	2.83	3	2.45	2.45	2.72	2.88	2.3	2.48
MKI67	0.14	-0.08	0.01	0.3	0.25	-0.06	-0.1	0.32	0.03	-0.14	-0.11	0.42	-0.1	0.58	0.21	-0.26	-0.16	0.44	-0.05	0.34
CCNB2	-1.36	-1.37	-1.4	-1.54	-1.38	-0.81	-0.51	-0.27	-0.41	-0.53	-1.41	-1.94	-1.23	-1.66	-1.52	-0.59	-0.32	-0.06	-0.51	-0.69
ERBB2	1.28	1.28	1.02	0.89	1.36	0.94	0.51	0.17	0.12	0.58	1.32	1.15	0.39	1.47	0.99	0.51	0.54	0.07	0.22	0.87
ABCG2	-0.07	-0.54	-0.48	-0.22	-0.38	-0.27	-0.61	0.19	0.11	0.67	-0.04	-0.18	-0.76	-0.34	-0.62	-0.44	0.04	0.3	-0.12	0.43
CD44	2.08	2.01	1.79	2.45	2.36	1.78	1.76	1.77	1.95	1.56	1.8	2.04	1.88	2.45	2.08	1.76	1.44	2.08	1.65	1.81
ALDH1A3	-0.17	-0.14	-0.19	-0.37	-0.38	-0.24	-0.73	-0.39	-0.69	-0.08	0.5	-0.42	-0.54	-0.08	-0.88	-0.74	-0.42	-0.74	-0.54	-0.28
CASP3	1.76	1.49	1.9	2	1.79	2.09	1.94	2.31	2.2	2.13	1.66	1.98	1.52	2.21	1.64	2.09	1.92	2.46	1.85	2.39
CASP9	1.27	1.03	1.34	0.98	1.34	1.81	1.47	1.86	1.53	1.91	1.33	1.03	0.87	1.38	0.48	1.69	1.7	1.97	1.45	2.02
